# Supplementary material for: On the relation between transversal and longitudinal scaling in cities
Source: PLoS One. 2020 May 19;15(5):e0233003. doi: 10.1371/journal.pone.0233003 (PMC7236989; doi:10.1371/journal.pone.0233003)
Supplement: S1 Data — (ODS) [file pone.0233003.s001.ods]

## Sheet: planilha-plosone--gdp-water
ibge_id	uf	name	capital	lon	lat	microregion	mesoregion	populacao_2010	populacao_2016	area	densidade	pib_2014	popupacao_2016	pib_2015	pib_2013	pib_2012	pib_2011	pib_2010	pib_2009	pib_2008	pib_2007	pib_2006	pib_2005	pib_2004	pib_2003	pib_2002	pib_2001	pib_2000	pib_1999	waternet_1995	waternet_1996	waternet_1997	waternet_1998	waternet_1999	waternet_2000	waternet_2001	waternet_2002	waternet_2003	waternet_2004	waternet_2005	waternet_2006	waternet_2007	waternet_2008	waternet_2009	waternet_2010	waternet_2011	waternet_2012	waternet_2013	waternet_2014
1100015	RO	Alta Floresta D'Oeste		-61.9998238963	-11.9355403048	Cacoal	Leste Rondoniense	24392	25506	7067025	3.45	379060	25506	NA	341325	329029	280510	262077	256986	248962	191364	168805	167127	173991	143222	111291	108233	98023	91617	NA	NA	NA	NA	NA	NA	NA	NA	NA	NA	46	47	48	48	49	51	52	52	53	53
1100023	RO	Ariquemes		-63.033269278	-9.9084628666	Ariquemes	Leste Rondoniense	90353	105896	4426571	20.41	1967587	105896	NA	1799853	1703642	1651885	1364694	1133095	1064822	905203	790697	749021	657193	539636	449593	399805	381793	323782	NA	NA	NA	134.9	NA	136	136.19	136	138	155	154.74	154.7	160.5	176	176.11	182.2	182.2	191.2	191.2	280.44
1100031	RO	Cabixi		-60.5443135812	-13.4997634597	Colorado do Oeste	Leste Rondoniense	6313	6289	1314353	4.8	113031	6289	NA	96365	99586	77217	69611	69776	60588	49166	46884	49130	43392	40985	31768	35168	33496	32399	NA	NA	NA	2.8	NA	3.81	3.79	4	4	20	19.61	19.6	19.6	19.6	19.61	25.6	25.6	25.6	25.6	33.6
1100049	RO	Cacoal		-61.4429442118	-11.4338650287	Cacoal	Leste Rondoniense	78574	87877	3792948	20.72	1695900	87877	NA	1433254	1372705	1259024	1186494	985479	928699	814890	743194	758960	622415	622437	474443	407175	385936	345397	NA	NA	NA	NA	NA	180	NA	NA	300	NA	NA	NA	369.88	380	382	407	420	425	428	448
1100056	RO	Cerejeiras		-60.8184261647	-13.195033032	Colorado do Oeste	Leste Rondoniense	17029	17959	2783.3	6.12	326766	17959	NA	353270	357333	260142	222021	190902	167474	143270	124415	129107	121366	99983	79174	84920	89765	83924	NA	NA	NA	45.2	NA	48.22	53.4	53	53	102	102.12	102.1	102.1	102.1	102.12	104.6	104.6	104.6	104.62	105.7
1100064	RO	Colorado do Oeste		-60.5550674631	-13.1305638415	Colorado do Oeste	Leste Rondoniense	18591	18639	1451.06	12.81	275185	18639	NA	242767	222071	206425	193093	174168	157026	137899	126670	126534	114815	103363	87254	85878	83490	79833	NA	NA	53	53.2	NA	52.18	53.2	53	53	116	116.23	116.2	116.2	116.2	116.24	119	119	119	119	118.96
1100072	RO	Corumbiara		-60.9487011707	-12.9975202365	Colorado do Oeste	Leste Rondoniense	8783	8749	3060321	2.87	188218	8749	NA	168681	175872	145412	114768	119226	95990	72291	68935	70936	67309	57284	45165	48729	40046	38413	NA	NA	NA	NA	NA	NA	NA	NA	NA	NA	NA	NA	1	1	1	13.4	13.4	13.4	13.41	13.41
1100080	RO	Costa Marques		-64.2316539391	-12.4360138777	Guajará-Mirim	Madeira-Guaporé	13678	17031	4987177	2.74	171878	17031	NA	149739	134091	120018	107583	99854	90971	74215	60812	62986	53905	50996	37308	30012	24507	25347	NA	19	20	30.5	30.5	30.45	30.5	31	31	40	39.97	40	40	40	39.97	42.8	42.8	42.8	42.83	44.32
1100098	RO	Espigão D'Oeste		-61.0201731133	-11.5285546333	Cacoal	Leste Rondoniense	28729	32712	4518026	6.36	498358	32712	NA	426546	376177	347581	311788	291491	265616	220452	195271	203257	180676	153425	119312	117712	111948	97965	NA	26	NA	26.7	26.7	30.2	30.2	30	30	47	48.6	48.6	48.6	48.6	48.6	55.9	58.12	62.4	62.4	116.13
1100106	RO	Guajará-Mirim		-65.3239518197	-10.7738837407	Guajará-Mirim	Madeira-Guaporé	41656	47048	24855724	1.68	667539	47048	NA	605131	516172	715386	598167	521104	491320	374116	325665	327643	302287	247248	174680	154043	136125	126271	NA	91	97	92.2	92.19	92.2	92.19	92	92	101	100.98	107	107.6	109.5	109.51	118.1	122.16	128.66	128.66	123.93
1100114	RO	Jaru		-62.4762307081	-10.4359487679	Ji-Paraná	Leste Rondoniense	52005	55806	2944128	17.66	1131276	55806	NA	1070429	1004964	861623	797296	722047	708837	693762	614008	569682	420126	385507	306158	277010	253157	206100	NA	39	39	41.8	45.09	46.83	46.79	47	80	71	70.58	70.6	70.6	89.2	89.22	91.1	91.1	94.1	150.81	415
1100122	RO	Ji-Paraná		-61.9450945827	-10.8820513183	Ji-Paraná	Leste Rondoniense	116610	131560	6896649	16.91	2684653	131560	NA	2374801	2318729	2056220	1855359	1640344	1496176	1257350	1110409	1066022	933474	774035	657400	537957	512578	455873	NA	199	199	205	207.8	206.33	211.19	227	227	262	266.17	272.8	271.1	271.1	271.11	282.7	288.1	296.38	296.38	318.72
1100130	RO	Machadinho D'Oeste		-61.9995925724	-9.42556248	Ariquemes	Leste Rondoniense	31135	37899	8509.27	3.66	432406	37899	NA	396658	353071	301792	272201	254438	234494	183666	167421	186678	156743	129476	83828	68998	66506	75495	NA	30	NA	20	20	25.56	39.79	40	40	41	41.27	41.3	41.3	41.3	41.27	46.8	51.56	51.56	51.56	75.2
1100148	RO	Nova Brasilândia D'Oeste		-62.308230163	-11.7213254139	Alvorada D'oeste	Leste Rondoniense	19874	21670	1703008	11.67	251677	21670	NA	230676	215982	188992	173651	164381	167221	139569	108175	109279	90569	89821	65740	69180	70525	61414	NA	NA	NA	7.8	NA	NA	18.2	18	18	55	54.74	54.7	54.7	54.7	54.75	56.1	56.1	56.1	56.1	56.53
1100155	RO	Ouro Preto do Oeste		-62.2610551904	-10.7235739008	Ji-Paraná	Leste Rondoniense	37928	39840	1969.85	19.25	609268	39840	NA	556443	527990	507790	477501	399690	400931	319107	289192	289682	264994	243121	191704	179618	181024	176432	NA	NA	NA	84.8	NA	84.86	86.5	87	87	89	89.17	93.3	94.7	94.8	94.85	102.4	102.4	111.96	111.96	102.37
1100189	RO	Pimenta Bueno		-61.1836656736	-11.67753699	Vilhena	Leste Rondoniense	33822	37786	6240.94	5.42	852455	37786	NA	755542	687732	602732	540862	471876	419978	336934	311876	308139	264273	227004	180337	156831	143166	127695	NA	NA	NA	130.4	NA	32.47	132.69	133	133	137	136.77	140.3	136.8	136.8	136.77	138.9	138.9	138.9	138.9	148
1100205	RO	Porto Velho	True	-63.8314456544	-8.76889179	Porto Velho	Madeira-Guaporé	428527	511219	34090962	12.57	12609918	511219	NA	11699707	11970877	11139255	9093824	6841953	5267602	4474812	4093384	3801042	3388128	2765054	2325673	1772269	1469893	1393047	NA	667	667	670.9	670.9	669.54	669.5	670	670	710	710	715.4	741.7	758.5	763.45	881.5	932.01	1017.81	1017.81	937.29
1100254	RO	Presidente Médici		-61.9094386835	-11.1732050162	Ji-Paraná	Leste Rondoniense	22319	22337	1758465	12.69	337608	22337	NA	292636	278269	250510	235589	216194	196550	159520	151891	146979	130513	117213	93482	100178	101785	105101	NA	50	38	50.1	50.09	50.02	50.5	51	51	62	62.39	70.2	62.4	62.4	62.4	67.2	73.83	89.72	89.72	79.2
1100262	RO	Rio Crespo		-62.900010366	-9.7055367097	Ariquemes	Leste Rondoniense	3316	3790	1717.64	1.93	76854	3790	NA	63732	56106	48230	41934	40075	37220	28672	27237	24700	22353	21179	15549	17155	15428	14615	NA	NA	NA	5	NA	5	5	5	5	6	6.09	6.1	6.1	6.1	6.09	6.7	6.7	6.7	6.75	9.21
1100288	RO	Rolim de Moura		-61.7857809352	-11.7222589134	Cacoal	Leste Rondoniense	50648	56664	1457888	34.74	1015124	56664	NA	926089	845500	756305	627848	570998	590513	466023	407840	388188	334869	288223	231270	216758	208769	178232	NA	66	66	115	123	123	130	130	130	150	155.3	161.1	170.8	171.4	171.38	173.6	173.6	179.1	215.26	221.75
1100296	RO	Santa Luzia D'Oeste		-61.7733054631	-11.9084233325	Cacoal	Leste Rondoniense	8886	8362	1197796	7.42	135934	8362	NA	125662	122449	109366	98818	89832	85683	69961	65969	62508	58189	56920	46045	47428	43420	40099	NA	NA	NA	7.8	NA	7.88	7.8	8	8	22	21.76	21.8	21.8	21.8	21.76	22.8	22.8	22.8	22.8	22.79
1100304	RO	Vilhena		-60.1385838661	-12.7413734718	Vilhena	Leste Rondoniense	76202	93745	11699146	6.62	2168426	93745	NA	2011515	1797976	1491477	1447187	1244988	1148345	916061	816425	802054	697750	586621	448260	444711	427561	360184	NA	NA	NA	139.9	NA	NA	285	312	323	326	329.1	333.6	338.04	342.5	344	352	406	468	475	486
1100320	RO	São Miguel do Guaporé		-62.7200634814	-11.6994897438	Alvorada D'oeste	Leste Rondoniense	21828	24059	7460219	2.93	434497	24059	NA	395408	333933	311271	324476	234784	192747	158873	147255	137040	127354	108375	73737	82735	79610	77701	NA	NA	NA	NA	NA	NA	NA	NA	NA	33	32.5	32.5	32.5	43.7	43.67	48.7	48.7	48.7	60.45	60.45
1100338	RO	Nova Mamoré		-65.3291490231	-10.4117712947	Porto Velho	Madeira-Guaporé	22546	28255	10071643	2.24	335448	28255	NA	308322	277775	249369	218431	183340	164807	134075	116144	113906	92732	69357	51341	46705	40289	43003	NA	32	8.5	13.3	13.3	17.75	17.7	18	18	10	10.28	10.3	10.3	10.3	14.89	19.2	19.2	19.2	19.2	19.15
1100346	RO	Alvorada D'Oeste		-62.2772748657	-11.3441300234	Alvorada D'oeste	Leste Rondoniense	16853	16902	3029189	5.56	204098	16902	NA	191138	184427	174574	160689	146945	127593	107459	107851	105142	97391	87455	66869	67719	68022	64344	NA	NA	NA	NA	45	45.92	NA	NA	70.6	80.8	85	86	93	120	NA	82	NA	45	49.5	228
1100379	RO	Alto Alegre dos Parecis		-61.8530771686	-12.1317772246	Cacoal	Leste Rondoniense	12816	13993	3958273	3.24	213410	13993	NA	183210	207365	135691	119974	123305	109773	90566	83329	76379	69091	60615	46139	47923	39891	36379	0	0	NA	NA	NA	NA	NA	NA	NA	NA	NA	NA	NA	NA	NA	17.6	43.2	25.2	25.21	NA
1100403	RO	Alto Paraíso		-63.3176294335	-9.7166667381	Ariquemes	Leste Rondoniense	17135	20569	2651822	6.46	235981	20569	NA	214064	205906	176664	152235	146985	132015	107258	88368	81283	75144	69210	45060	50116	43144	41458	NA	NA	NA	5	NA	5	5	5	5	6	6.38	6.4	9.5	9.5	9.49	9.5	9.5	9.8	9.5	27.32
1100452	RO	Buritis		-63.8296787918	-10.2098054072	Porto Velho	Madeira-Guaporé	32383	38450	3265809	9.92	481266	38450	NA	427488	403805	380852	336265	290764	270880	225142	201021	193934	161804	137840	97946	75133	60342	32725	0	0	NA	NA	NA	NA	NA	NA	NA	NA	NA	NA	NA	NA	NA	NA	NA	NA	NA	NA
1100502	RO	Novo Horizonte do Oeste		-61.9943876628	-11.70974292	Cacoal	Leste Rondoniense	10240	10161	843446	12.14	129399	10161	NA	113700	104873	100846	95420	91843	84764	69106	71335	74462	69497	69626	46575	42814	38449	35639	NA	NA	NA	4.1	NA	5.76	5.69	6	6	4	3.83	3.8	3.8	3.8	3.83	5.4	5.4	5.4	5.4	6.01
1100601	RO	Cacaulândia		-62.9031899346	-10.3388728394	Ariquemes	Leste Rondoniense	5736	6414	1961778	2.92	116635	6414	NA	99011	90742	84262	76701	66827	62609	49655	44557	43479	40031	38298	27707	33012	28957	26538	NA	NA	NA	5.8	NA	5.88	5.9	6	6	5	5.2	5.2	5.2	5.2	5.2	5.2	5.2	5.2	5.2	5.78
1100700	RO	Campo Novo de Rondônia		-63.6249914265	-10.5684164693	Porto Velho	Madeira-Guaporé	12665	14354	3442005	3.68	208821	14354	NA	181408	156228	150582	120440	98734	90328	67676	70259	61276	53262	46229	34793	32444	27682	22087	NA	NA	NA	NA	NA	NA	NA	NA	NA	NA	NA	16	16	16.2	18	20	NA	16	16	16
1100809	RO	Candeias do Jamari		-63.7000200718	-8.7850207035	Porto Velho	Madeira-Guaporé	19779	24719	6843868	2.89	324943	24719	NA	280360	267393	253982	228321	166595	138875	120362	110797	102722	93368	71276	61407	55054	46638	44718	NA	NA	NA	24.4	NA	25.6	25.6	26	26	26	25.59	25.6	39.3	40.1	40.18	40.2	40.2	40.2	40.2	45.18
1100908	RO	Castanheiras		-61.9491611965	-11.4268422255	Cacoal	Leste Rondoniense	3575	3583	892842	4	59779	3583	NA	53263	46868	44579	39936	36778	35845	28981	27916	28341	25834	24537	18453	20494	17637	16716	NA	NA	NA	3.2	NA	5.3	5.3	5	5	5	4.59	4.6	4.6	4.6	4.59	6.4	6.4	6.4	6.4	6.39
1100924	RO	Chupinguaia		-60.90184775	-12.5568407611	Vilhena	Leste Rondoniense	8301	10364	5126723	1.62	190331	10364	NA	225345	238955	179981	165716	126926	120566	92199	77157	72246	65399	53818	37622	40243	33615	27400	0	0	NA	NA	NA	NA	NA	NA	NA	NA	NA	21	NA	NA	NA	NA	NA	NA	NA	NA
1100940	RO	Cujubim		-62.5871745319	-9.3781933991	Porto Velho	Madeira-Guaporé	15854	21720	3863946	4.1	248243	21720	NA	249223	221003	218790	210218	126006	108397	82708	58711	58407	48781	41085	33917	28834	23612	15534	0	0	NA	NA	NA	6.4	6.4	6	7	12	11.64	11.6	11.6	11.6	11.64	13.1	13.1	15	15	15.67
1101005	RO	Governador Jorge Teixeira		-62.7404576395	-10.6120717726	Ji-Paraná	Leste Rondoniense	10512	9933	5067384	2.07	148027	9933	NA	140140	118735	112253	111130	94025	95028	82944	86654	79524	70768	62246	43979	44954	39660	35968	NA	NA	NA	NA	NA	NA	NA	NA	NA	NA	NA	NA	NA	NA	NA	NA	NA	NA	NA	NA
1101104	RO	Itapuã do Oeste		-63.1823370165	-9.1918716753	Porto Velho	Madeira-Guaporé	8566	10155	4081.58	2.1	129351	10155	NA	139589	128141	117104	90690	79554	77624	64746	72992	53835	47321	42517	37463	30412	24415	19863	NA	NA	NA	NA	NA	NA	NA	NA	NA	NA	NA	NA	22.8	27.1	42	43.5	43.5	43.5	43.5	43.5
1101203	RO	Ministro Andreazza		-61.5189219301	-11.1962379842	Cacoal	Leste Rondoniense	10352	10786	798083	12.97	174633	10786	NA	146641	124807	116881	99692	86288	86018	67101	55796	56162	53368	52108	37732	44934	38185	37092	NA	NA	NA	NA	NA	NA	11.02	11	11	11	10.76	10.8	10.8	10.8	10.76	14.8	14.8	14.8	14.8	14.76
1101302	RO	Mirante da Serra		-62.6694270953	-11.0456092899	Ji-Paraná	Leste Rondoniense	11878	12308	1191875	9.97	163955	12308	NA	134517	130632	119478	114869	103671	98424	81541	74791	72023	68871	63203	45239	46602	44806	41527	NA	NA	NA	NA	NA	NA	NA	27	27	27	27.22	27.2	27.2	27.2	27.22	28.3	28.3	28.9	28.9	41.7
1101401	RO	Monte Negro		-63.2955591672	-10.2630977559	Ariquemes	Leste Rondoniense	14091	16032	1931378	7.3	219152	16032	NA	205600	181390	176274	143417	120497	111323	96250	98361	83709	79488	66006	49520	49220	41996	39145	NA	NA	NA	5	NA	5	5	5	15	17	16.85	16.9	16.9	16.9	16.85	18.1	18.1	18.1	18.1	36.1
1101435	RO	Nova União		-62.5550893989	-10.9155320417	Ji-Paraná	Leste Rondoniense	7493	7796	807126	9.28	92346	7796	NA	86792	85014	76050	70739	62956	58312	49455	48789	44191	41278	40427	28852	27872	29740	26606	0	0	NA	NA	NA	2.25	7.8	8	8	5	5.21	5.2	5.2	5.2	5.21	5.7	5.7	5.7	5.71	6.1
1101450	RO	Parecis		-61.5979979727	-12.1798270507	Vilhena	Leste Rondoniense	4810	5802	2548683	1.89	80759	5802	NA	71097	61508	56027	49986	43204	39928	31809	26628	24678	22876	21893	15886	16006	15305	15841	0	0	NA	NA	NA	NA	7.69	8	8	10	9.49	9.5	9.5	9.5	9.5	9.8	9.8	9.8	9.85	9.85
1101468	RO	Pimenteiras do Oeste		-61.0443790025	-13.4765620025	Colorado do Oeste	Leste Rondoniense	2315	2417	6014733	0.38	76756	2417	NA	77664	80775	53250	43812	40422	37347	29134	26912	23939	23158	21182	14809	16083	15984	14772	0	0	NA	NA	NA	NA	NA	NA	NA	NA	0	13.7	13.7	13.7	13.73	13.9	13.9	13.9	13.9	13.86
1101476	RO	Primavera de Rondônia		-61.3165462429	-11.8257069542	Vilhena	Leste Rondoniense	3524	3456	605692	5.82	52908	3456	NA	47727	43790	38302	35105	32641	31804	25562	23165	21113	23638	25260	18167	19263	18572	17183	0	0	NA	NA	NA	NA	NA	NA	NA	NA	NA	NA	NA	NA	NA	4	2.5	3	3	3
1101484	RO	São Felipe D'Oeste		-61.5125081133	-11.9143893547	Vilhena	Leste Rondoniense	6018	6048	541647	11.11	72084	6048	NA	70826	67923	61616	58727	55940	54757	44705	40951	37594	34179	30784	23124	23941	23182	20222	0	0	NA	NA	NA	5.48	5.9	6	6	6	6.26	6.3	6.3	6.3	6.26	7.3	12.05	19.09	19.09	7.31
1101492	RO	São Francisco do Guaporé		-63.5708647108	-12.0637984122	Guajará-Mirim	Madeira-Guaporé	16035	19353	10959767	1.46	272826	19353	NA	245948	223069	200906	173610	156875	135322	107923	100399	95814	86683	70765	49113	40687	33546	24269	0	0	NA	NA	NA	NA	NA	NA	NA	NA	NA	NA	NA	NA	NA	0	NA	NA	NA	NA
1101500	RO	Seringueiras		-63.0387609977	-11.7671166356	Alvorada D'oeste	Leste Rondoniense	11629	12617	3773505	3.08	169429	12617	NA	157939	141930	134333	117281	98812	91524	76674	75032	72914	68072	62860	39708	35795	34922	30463	NA	NA	NA	0	NA	NA	NA	NA	NA	NA	0	25.6	25.6	26.4	26.5	28.6	28.6	28.6	37.32	38.42
1101559	RO	Teixeirópolis		-62.255922254	-10.932169286	Ji-Paraná	Leste Rondoniense	4888	4966	459978	10.63	72089	4966	NA	67681	63277	56623	50001	44347	41414	34054	32294	31487	30438	28647	20170	22207	22299	22020	0	0	NA	NA	NA	2.67	2.7	3	3	5	4.62	4.6	4.6	4.6	7.7	7.7	7.7	7.7	7.7	7.71
1101609	RO	Theobroma		-62.3451455299	-10.248730552	Ji-Paraná	Leste Rondoniense	10649	11348	2197413	4.85	140601	11348	NA	128042	125796	104328	105535	93931	92540	72277	71517	67655	58647	56753	40171	44366	36489	32419	NA	NA	NA	NA	NA	NA	NA	NA	NA	NA	3.74	3.7	3.7	3.7	3.74	6.4	6.4	7.4	7.4	20
1101708	RO	Urupá		-62.3706324538	-11.1285452757	Ji-Paraná	Leste Rondoniense	12974	13198	831857	15.6	172143	13198	NA	150563	128811	129845	121359	111032	105172	83114	82955	82257	75804	67027	47558	44654	44966	44571	NA	NA	NA	8.1	NA	9.1	15.39	15	15	28	28.46	28.5	28.5	28.5	28.46	32.1	32.1	32.1	32.1	44
1101757	RO	Vale do Anari		-62.1768234421	-9.8513927081	Ariquemes	Leste Rondoniense	9384	10999	3135106	2.99	105208	10999	NA	99751	105600	89772	91480	81947	79440	60872	55192	56445	45244	36890	24444	23714	21213	21453	0	0	NA	NA	NA	NA	NA	NA	NA	10	9.85	9.9	9.9	9.9	10.22	18.6	18.6	18.6	18.6	20.5
1101807	RO	Vale do Paraíso		-62.1343903568	-10.4310526846	Ji-Paraná	Leste Rondoniense	8210	8138	965676	8.5	116742	8138	NA	108134	95927	92336	89263	80138	85349	67854	62414	60209	55792	55970	34692	35105	34028	32728	NA	NA	NA	NA	NA	NA	NA	NA	NA	NA	NA	NA	1	1	3.08	5.4	5.4	5.4	5.4	5.4
1200013	AC	Acrelândia		-67.05231658	-10.0737938925	Rio Branco	Vale do Acre	12538	14120	1807948	6.94	204878	14120	NA	214652	162199	142761	121915	94180	88512	77840	70531	64688	59175	49216	39622	42684	27484	21136	NA	NA	NA	5	7	7	14.96	15	15	15	14.7	14.7	14.7	14.7	17.26	17.26	19	27.24	31.19	39.47
1200054	AC	Assis Brasil		-69.5634591747	-10.9428656809	Brasiléia	Vale do Acre	6072	6863	4974175	1.22	72613	6863	NA	64602	52805	46581	42017	35412	33614	27928	23897	21730	17655	14615	12789	12085	10902	8899	NA	NA	NA	NA	NA	NA	NA	NA	NA	0	9.1	9.1	11.2	11.2	13.68	19.53	23	26.63	27.9	29.31
1200104	AC	Brasiléia		-68.747943426	-11.0164110191	Brasiléia	Vale do Acre	21398	24311	3916502	5.46	341512	24311	NA	294874	238704	203479	190699	159564	135316	115290	98895	93666	84638	86058	72997	68665	73824	64058	NA	NA	NA	44	36.95	36.95	37	37	37	44	44	44	44	44	47.98	47.98	50.2	72.69	73.28	73.28
1200138	AC	Bujari		-67.9518592792	-9.8200196267	Rio Branco	Vale do Acre	8471	9503	3034868	2.79	129281	9503	NA	120210	107914	102702	86265	61525	58876	52408	49392	48281	37349	35776	26743	31651	24368	23360	NA	NA	NA	8	16	16	16	16	16	16	17.1	31	31.4	31.4	32.1	34.23	34.23	35.52	37.93	43.14
1200179	AC	Capixaba		-67.6735079719	-10.5697677088	Rio Branco	Vale do Acre	8798	10820	1701974	5.17	149441	10820	NA	158800	129649	116149	108531	73183	62790	63085	55225	49156	44898	39317	32492	36772	20074	15698	NA	NA	NA	7	14	16.45	16.5	17	19.7	19.7	17.3	17.3	17.3	17.3	18.15	18.15	18.15	19.74	26.36	29.18
1200203	AC	Cruzeiro do Sul		-72.6725313174	-7.630690005	Cruzeiro do Sul	Vale do Juruá	78507	82075	8779403	8.94	1153034	82075	NA	969784	838657	758483	771040	681822	598083	490308	400265	370047	324891	292422	262002	223051	198256	169015	NA	NA	NA	68	76	76	76	76	76	100	100	100	100	100	110.22	127.07	134	178.55	178.55	188.41
1200252	AC	Epitaciolândia		-68.7448680667	-11.028239828	Brasiléia	Vale do Acre	15100	17038	1654768	9.13	256048	17038	NA	268087	185761	159664	144997	134228	128588	106140	88121	82175	74137	63961	53797	65684	45544	42180	NA	NA	NA	NA	28.15	33.59	33.95	34	34	38	37.7	37.7	37.8	37.8	42.69	42.69	44.89	51.09	51.09	51.09
1200302	AC	Feijó		-70.3539836082	-8.16024753	Tarauacá	Vale do Juruá	32412	32372	27975427	1.16	310266	32372	NA	267203	224521	205065	200521	172904	145960	127550	126198	113396	96864	85351	72819	71555	66255	63174	NA	NA	NA	23	27.6	44.34	44.29	44	44	50	67	66.9	66.9	66.9	68.2	68.2	70.36	73.14	79.59	84.96
1200328	AC	Jordão		-71.9508751248	-9.1933578598	Tarauacá	Vale do Juruá	6577	7685	5357282	1.23	69166	7685	NA	58271	52136	45671	41234	38247	35573	29461	22421	19384	16035	16801	14549	12952	12917	9983	NA	NA	NA	NA	NA	NA	NA	NA	NA	NA	NA	6	6	6	6.8	6.8	6.8	6.8	6.8	6.8
1200336	AC	Mâncio Lima		-72.9165010261	-7.5932225939	Cruzeiro do Sul	Vale do Juruá	15206	17545	5452853	2.79	188314	17545	NA	150136	121766	104768	95419	80406	67172	56848	47814	42196	36445	37374	31111	30296	24277	20952	NA	NA	NA	4	5.59	20.8	26.39	26	26	26	25.8	25.8	27	27	27.9	42.72	42.72	44.05	44.05	54.28
1200344	AC	Manoel Urbano		-69.2599445775	-8.8363177369	Sena Madureira	Vale do Acre	7981	8765	10633136	0.75	94961	8765	NA	80018	66179	59548	55803	50075	43863	33642	29299	25763	24246	23897	19936	25568	15894	13995	NA	NA	NA	5	6	10.44	10.5	11	13.6	13.6	12.5	13.5	13.5	13.5	16.85	20.31	22.26	24.06	25.35	25.35
1200351	AC	Marechal Thaumaturgo		-72.7902659087	-8.9535911232	Cruzeiro do Sul	Vale do Juruá	14227	17401	8191692	1.74	162963	17401	NA	146339	119709	94956	96005	84039	69574	58814	39493	36659	31589	31868	26714	21732	17387	18318	NA	NA	NA	NA	NA	NA	NA	NA	NA	4	5	6.1	6.1	6.1	8.9	8.9	8.9	9.9	9.9	9.9
1200385	AC	Plácido de Castro		-67.1882600862	-10.3351332827	Rio Branco	Vale do Acre	17209	18336	1943.85	8.86	237312	18336	NA	199657	178793	152724	132633	119378	107307	90373	76160	83038	68906	62829	54088	60311	56966	46462	NA	NA	NA	NA	6	9.93	23.7	24	24	41	47.7	47.6	47.6	47.6	48.35	48.35	48.35	62.1	76.19	79.79
1200393	AC	Porto Walter		-72.7423339648	-8.2666663628	Cruzeiro do Sul	Vale do Juruá	9176	11059	6443.83	1.42	92300	11059	NA	82060	67807	60554	60318	47912	41812	33937	22804	19706	17920	19565	16533	15279	12369	11316	NA	NA	NA	NA	NA	NA	NA	NA	NA	NA	NA	NA	NA	NA	NA	NA	NA	11	11	11
1200401	AC	Rio Branco	True	-67.8105287004	-9.9782987527	Rio Branco	Vale do Acre	336038	377057	8834942	38.03	8192366	377057	NA	6807581	6270619	5516687	5125851	4681268	3988385	3406220	2936363	2696961	2377292	2047971	1840093	1313381	1180524	1042431	NA	NA	450	NA	NA	535	535	552.2	552.2	552.5	552.7	539.5	617	617.28	769	769	769.02	820.08	1074.72	1116.21
1200427	AC	Rodrigues Alves		-72.6478549142	-7.7336020337	Cruzeiro do Sul	Vale do Juruá	14389	17464	3076951	4.68	166481	17464	NA	152053	109581	114058	124221	80759	65175	55399	42592	39158	32610	31424	26749	26734	22498	24844	NA	NA	NA	NA	NA	NA	NA	NA	NA	NA	NA	42	NA	25	NA	14	20	30.49	29.79	34.79
1200435	AC	Santa Rosa do Purus		-70.4864968938	-9.4434065374	Sena Madureira	Vale do Acre	4691	6021	6145612	0.76	51464	6021	NA	45136	37657	35164	35855	30990	28788	22651	17222	15598	12231	11411	9012	6643	5781	5116	NA	NA	NA	NA	NA	NA	NA	NA	5	7	5	5	5	5	5.95	5.95	6	6	6	6
1200450	AC	Senador Guiomard		-67.74317236	-10.1481735862	Rio Branco	Vale do Acre	20179	21369	2322.03	8.69	326351	21369	NA	290838	256395	228063	184620	163787	152766	141266	119478	105492	95070	87695	72770	83301	64496	49503	NA	NA	NA	12	16.79	16.79	47.4	47	47	47	40	40	43.02	43.02	45.09	45.09	45.09	55.49	66.12	78.61
1200500	AC	Sena Madureira		-68.6556840617	-9.065339505	Sena Madureira	Vale do Acre	38029	42451	23753067	1.6	478484	42451	NA	426881	333671	282261	264528	225593	205498	163532	141962	140201	126488	145707	125410	149075	112580	73005	NA	NA	NA	36	57.59	57.59	57.59	58	58	58	58	60.4	62.88	62.88	64.98	64.98	66.8	68.68	78.05	69.67
1200609	AC	Tarauacá		-70.7555010629	-8.1556685918	Tarauacá	Vale do Juruá	35590	39427	20171074	1.76	388110	39427	NA	335520	292548	264412	227963	193953	176203	149597	126866	118968	100169	89296	78553	79334	75491	62097	NA	NA	NA	41	59.45	63.43	68.9	69	74	80	81.2	81.2	81.2	81.2	81.79	81.79	81.79	83.58	83.58	89
1200708	AC	Xapuri		-68.506294805	-10.6520719403	Brasiléia	Vale do Acre	16091	17894	5347468	3.01	197162	17894	NA	168708	147390	130867	117260	96912	86555	82251	66514	62366	57394	55372	42070	52436	42904	41143	NA	NA	NA	22	31.89	32.83	35.79	36	40.6	47	46.8	46.7	46.7	46.7	47.1	47.1	51.3	56.44	72.02	72.02
1200807	AC	Porto Acre		-67.5405900835	-9.6008582312	Rio Branco	Vale do Acre	14880	17111	2604885	5.71	196190	17111	NA	172519	143464	124816	114661	101684	89846	73632	60294	51953	47999	49309	40455	45980	43494	39856	NA	NA	NA	6	10.19	19.89	19.89	20	20	30	17.9	30.4	30.4	30.4	31.22	31.22	32.42	56.84	85.48	88.31
1300029	AM	Alvarães		-64.8135346776	-3.2165837691	Tefé	Centro Amazonense	14088	15729	5923461	2.38	107049	15729	NA	90875	78121	81418	58365	49584	48675	45151	41015	34593	32142	31030	30812	31217	32307	34441	NA	NA	NA	NA	NA	NA	NA	NA	NA	NA	13.6	13.6	13.65	13.65	13.65	13.65	13.65	13.65	13.65	14.05
1300060	AM	Amaturá		-68.2096146409	-3.3668051875	Alto Solimões	Sudoeste Amazonense	9467	11047	4754109	1.99	62808	11047	NA	59861	51061	47891	36941	29500	27894	23399	20294	16976	15319	13675	12273	11437	10657	25096	NA	NA	NA	NA	6	6	NA	NA	8.22	8.22	9.72	6.3	9	NA	NA	NA	10.2	11	11	11
1300086	AM	Anamã		-61.4059034798	-3.5763704269	Coari	Centro Amazonense	10214	12653	2446121	4.16	85863	12653	NA	84387	67764	71971	51913	47993	48130	29780	23551	19460	20538	19131	17877	11081	11000	11883	NA	NA	NA	NA	NA	NA	NA	NA	NA	NA	NA	NA	NA	NA	15	20	25	25	NA	NA
1300102	AM	Anori		-61.6589553829	-3.7453855861	Coari	Centro Amazonense	16317	19749	6036.38	2.82	166958	19749	NA	153867	137499	180211	64424	56943	51885	40559	35862	29959	29177	26967	26340	16917	15531	18198	NA	NA	NA	NA	NA	NA	NA	NA	NA	NA	NA	NA	NA	7.2	NA	NA	NA	NA	NA	NA
1300144	AM	Apuí		-59.8856661047	-7.1978701516	Madeira	Sul Amazonense	18007	21031	54245153	0.33	187791	21031	NA	157858	136498	129519	104518	91193	102637	73073	81706	57342	51888	42609	38007	27067	24249	26209	NA	NA	NA	NA	NA	NA	NA	NA	NA	NA	NA	NA	NA	NA	NA	NA	17	NA	NA	NA
1300201	AM	Atalaia do Norte		-70.1879892845	-4.3661574897	Alto Solimões	Sudoeste Amazonense	15153	18599	76435093	0.2	124961	18599	NA	95743	84683	78879	68896	49616	43654	36784	28991	24407	21852	21595	20205	18841	17534	16731	NA	4.3	4	4	4.57	4.5	NA	NA	NA	NA	NA	NA	NA	NA	NA	NA	NA	7	NA	NA
1300300	AM	Autazes		-59.1335670918	-3.5786636418	Manaus	Centro Amazonense	32135	37752	7652851	4.23	230288	37752	NA	197961	177215	173295	154785	109369	99638	96630	96788	85256	93773	83112	76039	58465	43058	52639	NA	12.3	12	12	NA	NA	NA	NA	NA	NA	13.8	13.8	13.84	13.66	13.68	13.68	13.68	13.68	13.68	14.82
1300409	AM	Barcelos		-62.9256696581	-0.9728010525	Rio Negro	Norte Amazonense	25718	27589	122450769	0.21	147306	27589	NA	134364	121659	113866	93663	74518	72054	65897	68272	54046	48313	42113	34279	35422	35110	33279	NA	NA	NA	NA	NA	NA	NA	NA	NA	NA	NA	20.84	NA	NA	NA	NA	36	42	45	45
1300508	AM	Barreirinha		-57.0677504899	-2.7981498369	Parintins	Centro Amazonense	27355	31105	5751765	4.76	208755	31105	NA	196999	158179	136698	117983	97120	85630	74522	77540	55128	49308	44625	42638	34921	33387	34865	NA	NA	NA	NA	NA	NA	NA	NA	NA	NA	NA	NA	NA	NA	35	40	50	NA	NA	NA
1300607	AM	Benjamin Constant		-70.0273484333	-4.3749890186	Alto Solimões	Sudoeste Amazonense	33411	40417	8695392	3.8	263084	40417	NA	236931	182718	170816	137141	110779	99144	88339	77148	71757	71803	61607	57998	40404	37588	44071	NA	21.9	22	22	21.98	21.89	NA	NA	NA	NA	26.7	26.7	26.7	26.7	26.7	26.7	26.7	26.7	26.7	27.06
1300631	AM	Beruri		-61.3715708917	-3.8945134098	Coari	Centro Amazonense	15486	18579	17472785	0.9	120071	18579	NA	107968	88502	88594	74008	54381	43560	40791	35478	30776	28561	26325	23694	18365	17892	17548	NA	NA	NA	NA	NA	NA	NA	NA	NA	NA	NA	NA	NA	NA	NA	NA	NA	50	60	65.4
1300680	AM	Boa Vista do Ramos		-57.5877073465	-2.9717265316	Parintins	Centro Amazonense	14979	18080	2589407	5.79	97229	18080	NA	100001	82357	69953	55076	66987	60824	32412	31626	27945	21744	19695	17068	15652	16221	16312	NA	NA	NA	NA	16	16	16	17	17	NA	19.5	19.9	20.36	NA	NA	NA	NA	NA	NA	NA
1300706	AM	Boca do Acre		-67.3995777567	-8.7512431961	Boca do Acre	Sul Amazonense	30632	33840	21938592	1.4	267417	33840	NA	236629	209052	189565	151889	125628	125583	117639	117492	105057	87539	75733	59575	57025	47938	47806	NA	NA	NA	NA	NA	13.8	NA	NA	NA	NA	NA	NA	NA	50	NA	50	NA	NA	NA	NA
1300805	AM	Borba		-59.5945590195	-4.3906198915	Madeira	Sul Amazonense	34961	39885	44236184	0.79	250454	39885	NA	236239	212496	212851	156532	110687	100248	88509	87129	74003	71896	66270	79903	49237	38443	40930	NA	NA	NA	NA	NA	NA	NA	NA	NA	NA	NA	26.8	29.64	36.64	NA	NA	NA	64	NA	66
1300839	AM	Caapiranga		-61.2113341332	-3.3300933919	Coari	Centro Amazonense	10975	12622	9455539	1.16	130505	12622	NA	111291	94805	91814	66861	48983	44360	42114	36762	31566	29346	27914	35090	13413	12747	10501	NA	NA	NA	NA	NA	NA	NA	NA	NA	NA	NA	NA	NA	NA	NA	NA	NA	NA	NA	NA
1300904	AM	Canutama		-64.3942308189	-6.5291060758	Purus	Sul Amazonense	12738	15312	33642568	0.43	87460	15312	NA	81427	70361	64005	49394	40741	40008	43589	31590	24059	21200	18634	17773	18682	17359	15620	NA	NA	NA	NA	NA	NA	NA	NA	NA	NA	NA	NA	NA	NA	NA	NA	20	20	NA	14
1301001	AM	Carauari		-66.8966352817	-4.8816659042	Juruá	Sudoeste Amazonense	25774	28111	25778658	1	227261	28111	NA	214486	161914	169945	129697	108390	97770	89062	89415	76203	73245	71798	75825	43222	38145	42382	NA	NA	NA	NA	NA	NA	NA	NA	NA	NA	42.6	42.6	42.6	42.59	42.57	42.57	42.57	42.57	42.57	43.8
1301100	AM	Careiro		-60.3638098437	-3.82244727	Manaus	Centro Amazonense	32734	36922	6096.21	5.37	210281	36922	NA	193802	171485	164045	143727	110566	94912	88773	74157	63630	67763	70375	66630	58442	40745	33329	NA	10.2	10	10	NA	NA	NA	NA	NA	NA	NA	NA	NA	NA	NA	NA	30.83	32.83	33.8	33.8
1301159	AM	Careiro da Várzea		-59.8263140608	-3.1973965949	Manaus	Centro Amazonense	23930	28592	2627474	9.09	242961	28592	NA	234401	202958	240114	188023	111867	103169	125513	103909	150752	63423	163506	160412	37531	32952	29722	NA	NA	NA	NA	NA	NA	NA	NA	NA	NA	8.8	8.8	8.8	8.8	8.8	8.8	8.8	8.8	8.8	9.17
1301209	AM	Coari		-63.1421839841	-4.0842191588	Coari	Centro Amazonense	75965	83929	57970768	1.31	3096593	83929	NA	4558712	4207961	3284130	1998793	1536068	2224643	1838036	1929651	1550648	1254629	1025923	867190	390350	385620	220263	NA	NA	NA	NA	NA	22.6	NA	NA	NA	NA	21.6	38.3	38.3	NA	NA	NA	NA	NA	NA	NA
1301308	AM	Codajás		-62.0634296605	-3.8430459327	Coari	Centro Amazonense	23206	27303	18700713	1.24	651971	27303	NA	492322	446417	484044	120603	82985	85222	84208	81530	52760	48936	47249	62901	29639	24958	27009	NA	NA	NA	NA	NA	NA	NA	NA	NA	NA	28.1	28.1	28.1	26.57	26.57	26.57	26.57	26.57	26.57	28.44
1301407	AM	Eirunepé		-69.8662902624	-6.6673525669	Juruá	Sudoeste Amazonense	30665	34461	14966244	2.04	377238	34461	NA	340332	282975	196566	151777	125231	104480	87343	110937	85305	62218	59180	59045	68986	49902	53760	NA	NA	NA	NA	NA	25.6	NA	NA	NA	NA	45.2	45.2	45.32	45.19	45.19	45.19	45.19	45.19	45.19	46.81
1301506	AM	Envira		-70.030412543	-7.439817544	Juruá	Sudoeste Amazonense	16338	19143	7505808	2.18	124237	19143	NA	116857	113710	87440	71690	58939	55309	46675	40717	36300	31110	33834	29073	26754	25246	26941	NA	NA	NA	NA	NA	NA	NA	NA	NA	NA	NA	NA	NA	NA	NA	NA	17	17	26	45
1301605	AM	Fonte Boa		-66.0965029898	-2.5122706845	Alto Solimões	Sudoeste Amazonense	22817	20199	12155427	1.88	150577	20199	NA	132637	122127	116023	95662	79687	77112	71916	86996	73506	71222	69977	66630	64452	49415	44207	NA	NA	NA	NA	NA	NA	NA	NA	NA	NA	NA	25	NA	NA	NA	NA	28	29	NA	33
1301654	AM	Guajará		-72.5824305383	-7.5477744148	Juruá	Sudoeste Amazonense	13974	16085	7583.72	1.84	100789	16085	NA	92709	77468	63044	51646	49026	46916	40540	34086	29210	27194	27219	26050	22992	21958	19946	NA	NA	NA	NA	NA	NA	NA	NA	NA	NA	NA	NA	NA	NA	NA	NA	NA	18	22	28
1301704	AM	Humaitá		-63.0266980219	-7.5122249506	Madeira	Sul Amazonense	44227	52354	33111164	1.34	411365	52354	NA	367181	307585	288715	217550	178078	150044	136975	112992	102526	88471	74487	63209	53684	53358	53155	NA	NA	NA	NA	NA	NA	NA	NA	NA	NA	NA	NA	NA	110	NA	90	95	NA	97	NA
1301803	AM	Ipixuna		-71.6944180603	-7.0509801144	Juruá	Sudoeste Amazonense	22254	27587	12109777	1.85	112792	27587	NA	106738	84610	76808	69654	55894	50770	41618	42097	33231	28768	26487	24117	22674	20681	19980	NA	NA	NA	NA	NA	NA	NA	NA	NA	NA	NA	NA	NA	30	35	NA	NA	NA	NA	NA
1301852	AM	Iranduba		-60.1933881661	-3.2810538776	Manaus	Centro Amazonense	40781	46703	2216817	18.42	527964	46703	NA	481446	382669	382724	306446	213322	181485	170675	148409	133741	116577	115480	107620	60810	61388	62681	NA	16.4	16	16	16.47	21.5	NA	NA	NA	NA	NA	57.1	70.45	NA	NA	NA	49.88	60	NA	NA
1301902	AM	Itacoatiara		-58.4401754368	-3.1403788039	Itacoatiara	Centro Amazonense	86839	98503	8891906	9.77	1508254	98503	NA	1440639	1310792	1123370	849637	736420	616318	576409	481188	434860	453744	273672	253402	167447	158097	171425	NA	NA	NA	NA	NA	NA	NA	NA	NA	NA	NA	286.92	NA	NA	250	263.29	263.26	263.26	NA	NA
1301951	AM	Itamarati		-68.247917436	-6.4377993486	Juruá	Sudoeste Amazonense	8038	8153	25260429	0.32	73107	8153	NA	73384	57651	53569	42985	29854	28452	25493	23612	20602	18104	18704	17240	17189	20335	18721	NA	NA	NA	NA	NA	NA	NA	NA	NA	NA	8.3	8.3	8.3	8.27	8.27	8.27	8.27	8.27	8.27	8.81
1302009	AM	Itapiranga		-58.034545884	-2.7418427523	Itacoatiara	Centro Amazonense	8211	9040	4335075	1.94	82197	9040	NA	68872	88902	97911	82029	37666	34687	35815	28419	31369	25596	21158	17608	11037	10213	12168	NA	11.3	11	11	11.35	11.3	NA	NA	16.6	NA	18.06	22.6	NA	NA	NA	NA	NA	NA	NA	NA
1302108	AM	Japurá		-66.9969034946	-1.8808448587	Japurá	Norte Amazonense	7326	4660	55827207	0.13	57438	4660	NA	50959	45849	44743	32590	20124	19538	16768	25694	22714	19342	17197	13798	12669	11691	8612	NA	NA	NA	NA	NA	NA	NA	NA	NA	NA	NA	NA	NA	NA	NA	NA	NA	NA	NA	NA
1302207	AM	Juruá		-66.0630419255	-3.4748895989	Juruá	Sudoeste Amazonense	10802	13581	19442548	0.56	83755	13581	NA	84513	78582	60860	48747	29567	30445	26707	23859	19939	16970	15373	13437	11410	10346	8915	NA	NA	NA	NA	NA	NA	NA	NA	NA	NA	10.5	10.5	10.51	10.51	10.51	10.51	10.51	10.51	10.51	11.19
1302306	AM	Jutaí		-66.7713275467	-2.7446464469	Alto Solimões	Sudoeste Amazonense	17992	16200	69457416	0.26	182167	16200	NA	180234	137652	112561	89745	68914	64232	62341	72952	62692	60337	57776	49342	43107	35620	36119	NA	NA	NA	NA	NA	NA	NA	NA	NA	NA	NA	NA	NA	NA	NA	23.9	NA	NA	NA	NA
1302405	AM	Lábrea		-64.7947730275	-7.2619465533	Purus	Sul Amazonense	37701	44071	68262696	0.55	360391	44071	NA	380687	318288	246871	205325	203744	181046	133471	92165	75482	63590	59625	55950	48891	43964	46901	NA	NA	NA	NA	NA	36.5	NA	NA	54	NA	NA	NA	NA	NA	NA	NA	50	NA	NA	NA
1302504	AM	Manacapuru		-60.6205894459	-3.2982780355	Manaus	Centro Amazonense	85141	95330	7336579	11.62	1307005	95330	NA	1229929	853165	889481	647440	520001	436548	371972	352530	293279	392538	357289	320547	123683	127465	134188	NA	42.4	42	43	43.7	NA	NA	NA	NA	NA	NA	210	NA	103	120	120	128	128	NA	60
1302553	AM	Manaquiri		-60.4588813064	-3.4290796694	Manaus	Centro Amazonense	22801	29327	3973259	5.73	208387	29327	NA	182257	157440	175844	124714	75950	65198	57657	46742	40744	36683	34425	29247	22340	17638	26320	NA	NA	NA	NA	NA	NA	NA	NA	NA	NA	10.3	10.3	10.32	10.32	10.48	10.48	10.48	10.48	10.48	11.93
1302603	AM	Manaus	True	-60.0233351811	-3.1346914912	Manaus	Centro Amazonense	1802014	2094391	11401092	158.06	67572523	2094391	NA	63829864	55551838	55528640	50168821	42070173	39691574	36053012	32770015	28001494	25723023	21120203	17756163	15196719	14094080	11337538	NA	1629.4	1630	1631	1631.36	NA	NA	2350	2358	2467	2583	2599	2620	2726	2746	3244	3360.03	3447.61	3546.11	3594.78
1302702	AM	Manicoré		-61.2992484089	-5.8132052612	Madeira	Sul Amazonense	47017	53890	48315022	0.97	453774	53890	NA	400950	374855	330199	251450	185465	166538	138509	126686	129173	94822	94968	85249	67750	64283	62178	NA	NA	NA	NA	NA	21.7	NA	NA	NA	NA	NA	38	NA	NA	NA	NA	42	48	53	53
1302801	AM	Maraã		-65.5742837032	-1.8664368773	Japurá	Norte Amazonense	17528	18477	16830827	1.04	117477	18477	NA	96880	85760	82098	65054	66072	62085	50333	47061	39080	39771	39080	30070	24319	22712	21246	NA	NA	NA	NA	NA	4.98	NA	NA	NA	NA	NA	NA	NA	NA	NA	NA	NA	NA	NA	NA
1302900	AM	Maués		-57.7150343868	-3.3864279262	Parintins	Centro Amazonense	52236	61110	39991067	1.31	378873	61110	NA	360983	297319	301987	271611	221452	208429	167198	128342	111377	94317	81436	71396	67705	62647	82908	NA	NA	NA	NA	NA	NA	NA	NA	54	54	54.8	54.84	55	NA	56	65	65	65	65	65
1303007	AM	Nhamundá		-56.7167699133	-2.1889837669	Parintins	Centro Amazonense	18278	20633	14107972	1.3	120635	20633	NA	128950	106711	86306	69664	63446	58411	53949	49514	42473	33692	31226	28545	27239	24202	25560	NA	NA	NA	NA	NA	NA	NA	NA	NA	NA	NA	NA	NA	NA	NA	NA	NA	16	NA	NA
1303106	AM	Nova Olinda do Norte		-59.093074026	-3.8875928319	Itacoatiara	Centro Amazonense	30696	35800	5578132	5.47	184772	35800	NA	157883	152005	169383	128637	97315	86399	72219	63271	52853	50067	45946	41191	47921	44287	45636	NA	NA	NA	NA	NA	NA	NA	NA	NA	NA	NA	46	NA	NA	NA	48	51	57.6	NA	NA
1303205	AM	Novo Airão		-60.9488107078	-2.623432459	Rio Negro	Norte Amazonense	14723	18133	37805257	0.39	109866	18133	NA	92626	77207	73078	73846	57216	45574	41027	23219	21836	21178	19153	17887	15713	14512	20587	NA	NA	NA	NA	NA	NA	NA	NA	NA	NA	NA	NA	NA	NA	NA	NA	36	38.2	41.85	52.15
1303304	AM	Novo Aripuanã		-60.377045669	-5.1226693142	Madeira	Sul Amazonense	21451	24718	41179656	0.52	146425	24718	NA	140185	109590	116017	78084	79048	71216	113608	167364	41589	41525	38993	33892	37930	38842	38615	NA	NA	NA	NA	NA	NA	NA	NA	NA	NA	NA	NA	NA	NA	NA	NA	NA	NA	NA	NA
1303403	AM	Parintins		-56.7362921452	-2.6270525858	Parintins	Centro Amazonense	102033	112716	5956373	17.14	1023955	112716	NA	1010620	811867	770401	578337	456492	407811	352385	370426	302521	272566	252505	271105	141577	144733	149981	NA	NA	NA	82.2	85.69	NA	NA	101.5	101.5	94	103	105	111	111	111	111	NA	117	148	168
1303502	AM	Pauini		-67.0020974885	-7.7140436443	Boca do Acre	Sul Amazonense	18166	19488	41624668	0.44	134841	19488	NA	108044	97520	98729	76686	59066	53561	46108	44324	37470	32704	30718	26925	28476	25638	27376	NA	NA	NA	NA	NA	NA	NA	NA	NA	NA	NA	NA	NA	NA	NA	NA	36	NA	NA	36
1303536	AM	Presidente Figueiredo		-60.0256468345	-2.0584290852	Rio Preto da Eva	Centro Amazonense	27175	33703	25412265	1.07	679140	33703	NA	722104	590572	559052	314535	251658	224107	203992	214652	185903	197855	135929	91287	90460	80172	70006	NA	NA	NA	NA	NA	NA	NA	NA	NA	NA	NA	NA	28.38	34.67	38	44.63	NA	38.48	40.4	40.4
1303569	AM	Rio Preto da Eva		-59.7047380942	-2.6933015416	Rio Preto da Eva	Centro Amazonense	25719	31274	5815622	4.42	377104	31274	NA	326203	318300	268716	193863	141313	122999	118733	110636	96151	86078	79374	68626	29030	27771	25976	NA	NA	NA	NA	NA	6.46	NA	NA	NA	NA	NA	NA	NA	NA	NA	NA	NA	46	NA	NA
1303601	AM	Santa Isabel do Rio Negro		-65.0200226395	-0.4166948319	Rio Negro	Norte Amazonense	18146	23092	62800079	0.29	123222	23092	NA	104748	86265	87398	65376	50008	45895	36434	23314	18640	19810	17942	17829	20354	16579	17472	NA	NA	NA	NA	NA	NA	NA	NA	NA	NA	NA	NA	NA	NA	NA	NA	20	NA	23.84	NA
1303700	AM	Santo Antônio do Içá		-67.9464851439	-3.1074863092	Alto Solimões	Sudoeste Amazonense	24481	23378	12366143	1.99	142866	23378	NA	126286	107787	98262	83501	79789	70999	61383	66047	54871	48803	44218	41918	36627	31002	31375	NA	NA	NA	NA	NA	NA	NA	NA	NA	NA	NA	11	11	NA	NA	NA	NA	NA	NA	NA
1303809	AM	São Gabriel da Cachoeira		-67.0836428963	-0.1364627881	Rio Negro	Norte Amazonense	37896	43831	109181.24	0.35	242976	43831	NA	216457	187652	181582	162583	166427	141440	112743	94560	87632	73284	62110	58797	47861	44635	47200	NA	12.9	13	13	12.3	NA	NA	NA	NA	NA	NA	20.25	NA	NA	NA	NA	200	200	NA	NA
1303908	AM	São Paulo de Olivença		-68.9448534881	-3.4665096235	Alto Solimões	Sudoeste Amazonense	31422	37300	19658502	1.59	190154	37300	NA	172810	142979	129553	108879	91979	81699	70572	63397	53839	49851	44831	41157	39207	35240	38358	NA	NA	NA	NA	NA	NA	NA	NA	NA	NA	23	23	23.03	23.03	23.08	23.08	23.08	23.08	23.08	23.92
1303957	AM	São Sebastião do Uatumã		-57.8703463558	-2.5701525797	Parintins	Centro Amazonense	10705	13105	10647463	1	82499	13105	NA	73866	60508	55372	42613	29353	26590	24213	21461	16860	14953	13681	12602	13861	13859	13640	NA	NA	NA	NA	NA	NA	NA	13.74	14.5	15	15	17	NA	NA	NA	NA	NA	28	35	43
1304005	AM	Silves		-58.2148008608	-2.8364274297	Itacoatiara	Centro Amazonense	8444	9147	3723382	2.25	74867	9147	NA	83929	62378	62113	48370	48484	41284	30934	30821	26758	25996	23853	22617	18653	18567	18401	NA	NA	NA	NA	NA	NA	NA	NA	NA	NA	NA	NA	NA	NA	NA	NA	NA	NA	NA	NA
1304062	AM	Tabatinga		-69.9462443752	-4.2318836756	Alto Solimões	Sudoeste Amazonense	52272	62346	3266062	16.21	350784	62346	NA	327177	275456	294163	237078	197632	160006	142851	125564	107747	95554	86915	66997	60487	58136	63707	NA	NA	NA	NA	NA	NA	NA	NA	NA	NA	76.4	76.4	76.4	76.36	76.36	76.36	76.36	76.36	76.36	78.53
1304104	AM	Tapauá		-63.1870948672	-5.6242235178	Purus	Sul Amazonense	19077	18039	84946166	0.21	190392	18039	NA	152594	128599	142178	84359	72104	64379	56144	48124	41928	37916	34350	32676	31001	24170	21342	NA	NA	NA	NA	NA	NA	NA	NA	NA	NA	NA	NA	NA	NA	20	NA	NA	90	NA	NA
1304203	AM	Tefé		-64.7084196633	-3.3483724939	Tefé	Centro Amazonense	61453	62230	23692223	2.59	692171	62230	NA	540069	558291	539754	350169	255117	239097	277321	267434	229239	185768	177025	191904	114508	117614	125934	NA	34.6	35	35	34.65	34.65	NA	NA	NA	NA	NA	NA	NA	NA	NA	146.5	NA	80	NA	NA
1304237	AM	Tonantins		-67.7764822807	-2.8610912498	Alto Solimões	Sudoeste Amazonense	17079	18632	6446894	2.66	106560	18632	NA	99627	81782	76576	58573	50857	47150	42061	39325	31299	27443	24462	21420	23864	20665	23313	NA	NA	NA	NA	NA	NA	NA	NA	NA	NA	NA	NA	NA	NA	NA	NA	NA	50	NA	NA
1304260	AM	Uarini		-65.1553456402	-2.9836092427	Tefé	Centro Amazonense	11891	13276	10274677	1.16	117684	13276	NA	106102	87491	74985	78559	42812	41964	40787	41826	34814	26137	24942	22910	20580	23559	24602	NA	NA	NA	NA	NA	NA	NA	NA	NA	NA	NA	NA	NA	NA	NA	NA	NA	NA	NA	NA
1304302	AM	Urucará		-57.7598281746	-2.5366116718	Parintins	Centro Amazonense	17094	17065	27903534	0.61	300793	17065	NA	256607	227714	262260	102020	67209	61896	58845	69616	55424	53053	48267	44065	32139	30791	34545	NA	NA	NA	NA	NA	NA	NA	NA	NA	NA	NA	NA	NA	55.43	55	56	60	NA	40	40
1304401	AM	Urucurituba		-58.1596410413	-3.1346331156	Itacoatiara	Centro Amazonense	17837	21650	2886494	6.14	119560	21650	NA	110166	99087	85446	73588	63039	51939	47258	32914	28083	29670	28242	27267	20923	20300	23555	NA	NA	NA	NA	NA	NA	NA	NA	NA	NA	NA	NA	NA	NA	NA	NA	NA	NA	NA	NA
1400027	RR	Amajari		-61.4205901727	3.6521184454	Boa Vista	Norte de Roraima	9327	11285	28472.31	0.33	114395	11285	NA	120398	104081	93573	76901	63955	55048	49815	33125	30654	27415	25024	22590	25796	21756	20073	0	0	NA	NA	NA	NA	NA	NA	13.7	8	8	13.7	13.74	14.56	14.27	14.27	16.97	18.35	18.72	19.62
1400050	RR	Alto Alegre		-61.3140223901	2.9938229477	Boa Vista	Norte de Roraima	16448	16053	25753487	0.64	189788	16053	NA	181429	153345	148197	134967	113549	102266	92505	109409	96576	84664	75447	68702	80932	70687	62065	NA	21.5	21.47	23	23.5	23.5	23.79	24.6	35.7	26	26	35.7	35.75	35.75	35.95	35.95	36.45	36.82	36.95	39.84
1400100	RR	Boa Vista	True	-60.670532673	2.8166819191	Boa Vista	Norte de Roraima	284313	326419	5687037	49.99	7339681	326419	NA	6705377	5835746	5539888	5123256	4338036	3671265	3187975	2902139	2392604	2112632	1966959	1821018	1395579	1222760	1103869	NA	705.9	749.61	783	880.5	896.09	908.2	959	977.8	996	1107.4	1025.2	1039.35	1050.07	1191.19	1229	1243.81	1310.6	1379.42	1403.64
1400159	RR	Bonfim		-59.8780066289	3.3502886191	Nordeste de Roraima	Norte de Roraima	10943	11843	8095421	1.35	184948	11843	NA	191785	139877	124340	108568	99235	87302	76965	74529	66145	59326	50715	47170	48804	45460	34476	NA	13.2	13.4	13	14.8	14.8	14.69	14.8	24.5	17	17	25.7	25.73	26.24	23.53	24.9	28.23	28.53	28.9	29.51
1400175	RR	Cantá		-60.6020628476	2.6076663984	Nordeste de Roraima	Norte de Roraima	13902	16516	7664831	1.81	200158	16516	NA	183167	153467	148512	124720	114320	103291	80479	67186	61267	49196	42192	38787	50064	44820	42166	0	0	NA	NA	NA	NA	NA	NA	26.4	8	10	34.9	35.3	36.86	32.55	32.6	36.11	38.54	39.25	43.67
1400209	RR	Caracaraí		-61.1491768701	1.8038712473	Caracaraí	Sul de Roraima	18398	20537	47390691	0.39	266302	20537	NA	258592	222389	205883	174394	177817	141968	127163	110888	102102	91680	78049	73387	73108	69061	56804	NA	32	32	32	35.09	35.79	35.79	39.3	50.9	40	40	50.6	50.64	51.76	49.35	49.35	53.73	54.76	61.2	67.82
1400233	RR	Caroebe		-59.6948100737	0.8726745072	Sudeste de Roraima	Sul de Roraima	8114	9331	12065771	0.67	131801	9331	NA	123945	93127	83313	73318	64682	54900	48301	37759	33045	28662	25782	24282	31387	20793	17627	0	0	NA	NA	NA	NA	NA	NA	26.1	21	21	26.4	26.43	26.43	26.43	26.43	26.43	27	28.2	29.34
1400282	RR	Iracema		-61.052258585	2.1682147652	Caracaraí	Sul de Roraima	8696	10592	14351133	0.6	119220	10592	NA	114095	87502	82427	76327	55570	48733	42502	42076	32805	27718	24317	21523	29202	19719	13961	0	0	NA	NA	NA	NA	NA	NA	17	16	16	19.3	19.11	19.11	18.54	18.54	18.54	19.19	16.5	19.2
1400308	RR	Mucajaí		-60.9115185306	2.4797722351	Caracaraí	Sul de Roraima	14792	16618	12351341	1.19	216255	16618	NA	209439	176930	187539	147252	125201	108650	97150	79369	72758	63460	56433	51824	61911	51022	49081	NA	34.9	37.86	38	40.7	37.9	37.79	38.2	44.1	39	39	44	43.97	46.01	45.44	45.44	46.43	47.88	47.89	48.77
1400407	RR	Normandia		-59.6352062836	3.8829782853	Nordeste de Roraima	Norte de Roraima	8940	10339	6966811	1.28	107694	10339	NA	102878	86659	82347	74442	60622	64925	54959	43003	38457	38618	35210	30579	35617	29850	29279	NA	16.5	16.5	17	19.1	19.1	19.1	21.2	27.6	22	22	28.1	28.07	28.07	21.88	21.88	21.88	22.09	22.09	24.2
1400456	RR	Pacaraima		-61.1473063471	4.4752593402	Boa Vista	Norte de Roraima	10433	12144	8028483	1.3	138979	12144	NA	131072	115388	109556	102814	86630	84886	74824	63898	57451	59741	52784	47848	47597	51950	42568	0	0	NA	NA	NA	NA	NA	NA	38.7	29	29	40.5	40.47	44.98	35.84	35.84	35.84	36.02	37.22	37.23
1400472	RR	Rorainópolis		-60.425060494	0.9371953936	Sudeste de Roraima	Sul de Roraima	24279	27756	33596525	0.72	437974	27756	NA	403929	308534	282703	241465	213930	183780	153638	135055	114708	97653	86086	77288	83389	66830	42060	0	0	NA	NA	NA	NA	NA	NA	73.8	55	55	74.4	74.41	74.42	72.1	72.1	74.67	83.52	83.96	92.1
1400506	RR	São João da Baliza		-59.9060443452	0.9471574275	Sudeste de Roraima	Sul de Roraima	6769	7629	4284502	1.58	116317	7629	NA	109951	89964	81867	66010	60867	50617	42852	36550	35444	30040	27445	23477	25356	21294	18714	NA	11.9	12.6	13	17.5	19.29	19.39	19.8	20.5	21	21	22.2	22.22	22.22	22.4	22.4	22.4	22.4	23.12	23.85
1400605	RR	São Luiz		-60.0282667742	1.0181116274	Sudeste de Roraima	Sul de Roraima	6750	7503	1526898	4.42	93670	7503	NA	93160	74577	67668	59706	49580	43120	39102	40044	34893	31089	27692	24738	24703	21968	20965	NA	NA	27	27	NA	NA	NA	NA	37.2	31	31	38.8	38.77	38.77	38.77	38.77	38.77	38.77	38.77	38.78
1400704	RR	Uiramutã		-60.195716148	4.5854403875	Nordeste de Roraima	Norte de Roraima	8375	9664	8065564	1.04	86941	9664	NA	81508	69882	65905	55010	47981	41113	35073	27422	24523	20864	19945	18819	19693	18685	15888	0	0	NA	NA	NA	NA	NA	NA	4.6	4.6	4.6	5.2	5.23	5.23	3.56	3.56	3.56	4.9	5.54	6.14
1500107	PA	Abaetetuba		-48.8844038207	-1.7234698628	Cametá	Nordeste Paraense	141100	151934	1610404	87.61	1058232	151934	NA	891428	798053	709884	583793	509254	458889	415535	362883	320742	295111	247947	224354	169236	141722	140401	NA	NA	65.7	61.88	65.27	65.27	69.18	69.2	69.2	69.2	69.3	69	69	69	69	69	69	69	69	165.86
1500131	PA	Abel Figueiredo		-48.3967621258	-4.9513908955	Paragominas	Sudeste Paraense	6780	7179	614131	11.04	69499	7179	NA	57573	44328	63785	53599	51963	45160	49544	37205	36337	32332	30115	32523	19660	16919	13396	NA	NA	NA	NA	NA	NA	NA	NA	NA	NA	NA	NA	NA	NA	NA	15.5	NA	21.22	22.34	23.91
1500206	PA	Acará		-48.2004564318	-1.9634365	Tomé-Açu	Nordeste Paraense	53569	54080	4343805	12.33	578094	54080	NA	871619	506916	503716	440767	418856	352565	427526	357400	311642	252212	267707	197106	94457	78743	73023	NA	NA	NA	NA	NA	NA	NA	NA	NA	NA	NA	NA	NA	NA	NA	18	20	NA	NA	NA
1500305	PA	Afuá		-50.3914275892	-0.1591716938	Furos de Breves	Marajó	35042	37778	8372795	4.19	294320	37778	NA	262214	232238	190906	161293	133902	121092	103796	93692	90649	90678	83129	85243	49331	39466	39603	NA	NA	NA	NA	NA	NA	8.32	8.3	8.3	8.3	8	8	8	8	8	8	8	8	8	8
1500347	PA	Água Azul do Norte		-50.4852745073	-6.8049488674	Parauapebas	Sudeste Paraense	25057	26497	7113955	3.52	320717	26497	NA	287540	224992	209295	180873	184284	211249	190861	222295	168671	90937	72754	60186	59760	43287	38131	NA	NA	NA	NA	NA	NA	NA	NA	NA	NA	NA	NA	NA	NA	NA	NA	NA	NA	NA	NA
1500404	PA	Alenquer		-54.7408623502	-1.951397505	Santarém	Baixo Amazonas	52626	54960	23645452	2.23	528399	54960	NA	560154	364445	360713	361813	269353	214101	178153	144580	137816	131789	117489	100785	69294	58538	57837	NA	NA	NA	NA	NA	NA	51.41	51.4	51.4	51.4	51	51	51	51	51	51	51	51	51	51
1500503	PA	Almeirim		-52.5768350868	-1.5273388028	Almeirim	Baixo Amazonas	33614	33282	72954798	0.46	540606	33282	NA	454918	467571	527859	576867	379854	536320	424198	429743	399393	410386	362606	333435	395991	332583	281309	NA	NA	NA	NA	NA	NA	14.35	14.4	NA	17.6	NA	18.5	18.5	NA	NA	NA	NA	NA	NA	NA
1500602	PA	Altamira		-52.2143763052	-3.20565951	Altamira	Sudoeste Paraense	99075	109938	159533328	0.62	3950289	109938	NA	3094031	2206576	1288182	842408	690687	640103	600500	444963	410774	377712	316440	284447	214558	208946	205105	NA	NA	50.45	54.8	54.79	54.79	54.8	54.8	54.8	54.8	55	55	55	55	55	58	60	79	79.25	79
1500701	PA	Anajás		-49.9450010405	-0.984451394	Furos de Breves	Marajó	24759	28012	6913068	3.58	167611	28012	NA	154237	130357	113267	95376	85336	71020	64439	52570	48705	38406	35357	34141	25116	18809	15372	NA	NA	NA	NA	NA	NA	5.17	5.2	5.2	5.2	5	5	5	5	5	5	5	5	5	5
1500800	PA	Ananindeua		-48.3720666542	-1.3687135683	Belém	Metropolitana de Belém	471980	510834	190451	2477.55	5777643	510834	NA	4900297	5114549	4631459	4100513	3539806	3346302	3045502	2694744	2242831	1956077	1509870	1356575	1171015	962542	844396	NA	NA	NA	175.12	175.12	175.13	175.12	186.3	191.1	191.1	191.1	368.9	369	368.9	368.9	369	369	417	416.87	417
1500859	PA	Anapu		-51.2016217985	-3.4761046351	Altamira	Sudoeste Paraense	20543	26271	11895296	1.73	257634	26271	NA	209864	179067	137034	111551	87656	83946	70277	55121	54932	48623	41076	32829	20781	13379	12275	0	0	NA	NA	NA	NA	NA	NA	NA	NA	NA	NA	NA	NA	NA	NA	NA	NA	NA	NA
1500909	PA	Augusto Corrêa		-46.6416457857	-1.02292101	Bragantina	Nordeste Paraense	40497	44227	1091541	37.1	252295	44227	NA	253554	203750	169584	133308	111845	108443	95526	79482	71999	62338	57447	50500	44529	33480	28099	NA	NA	NA	NA	NA	NA	14.54	14.5	14.5	14.5	15	15	15	15	15	15	15	15	15	15
1500958	PA	Aurora do Pará		-47.5561746036	-2.1293760132	Guamá	Nordeste Paraense	26546	29991	1811.84	14.65	240670	29991	NA	230601	176413	185990	212961	109004	96127	99740	84864	110875	90668	78606	63534	42193	33010	30153	NA	NA	NA	NA	NA	NA	NA	NA	NA	NA	NA	NA	NA	NA	NA	NA	NA	NA	NA	NA
1501006	PA	Aveiro		-55.3307343898	-3.6055952593	Itaituba	Sudoeste Paraense	15849	15950	17074052	0.93	90892	15950	NA	87332	67953	66434	55948	59929	53191	42617	33157	32473	24779	20479	18399	15419	12851	12730	NA	NA	NA	NA	NA	NA	NA	NA	NA	NA	NA	NA	NA	NA	NA	NA	NA	NA	NA	NA
1501105	PA	Bagre		-50.2219869206	-1.8898080604	Portel	Marajó	23864	29065	4397321	5.43	139517	29065	NA	141329	102506	88672	78845	63327	54468	51472	41018	38244	33535	31193	27952	21764	14928	13665	NA	NA	NA	NA	NA	NA	NA	NA	NA	NA	NA	5	5.2	5.2	7	7.8	8.2	8.56	NA	NA
1501204	PA	Baião		-49.6727533733	-2.7919618614	Cametá	Nordeste Paraense	36882	44956	3758.3	9.81	259368	44956	NA	258691	203189	195523	169274	123005	106934	99713	89625	77577	64814	61625	54812	64350	40616	39306	NA	NA	NA	NA	NA	NA	NA	NA	NA	NA	NA	NA	NA	NA	NA	NA	NA	50	60	60
1501253	PA	Bannach		-50.4060471215	-7.3510721924	São Félix do Xingu	Sudeste Paraense	3431	3233	2956649	1.16	58729	3233	NA	51382	46793	42043	34215	27694	27256	25361	28920	30472	36015	32772	26641	26567	23611	19283	0	0	NA	NA	NA	NA	NA	NA	NA	NA	NA	NA	NA	NA	4	7	NA	NA	NA	NA
1501303	PA	Barcarena		-48.6270728925	-1.505767005	Belém	Metropolitana de Belém	99859	118537	1310588	76.21	3890723	118537	NA	2658972	2006449	2460398	2227150	2076760	2313664	2288793	2043291	1608708	1563329	1152762	1146810	1572950	1491809	1190639	NA	NA	NA	NA	NA	NA	NA	NA	NA	NA	NA	NA	NA	NA	NA	NA	NA	260	260	120.99
1501402	PA	Belém	True	-48.4878256875	-1.459845	Belém	Metropolitana de Belém	1393399	1446042	1059458	1315.26	28706165	1446042	NA	27139286	26362015	21426847	18801039	17294868	15803597	14368248	13137025	11514766	11024247	9106087	8004081	6970829	6464402	5425421	NA	NA	1646.9	1637.96	1637.95	1642.77	1715.16	1726.9	NA	NA	NA	NA	1881	2286.31	2286.5	2293	2317	2058	2112.37	2255.18
1501451	PA	Belterra		-54.9426747393	-2.6490201695	Santarém	Baixo Amazonas	16318	17145	4398418	3.71	250426	17145	NA	268532	150486	161153	109871	97784	80642	71532	66569	65432	54220	42468	27740	19857	14896	12432	0	0	NA	NA	NA	NA	NA	NA	NA	NA	NA	NA	NA	NA	NA	NA	NA	NA	NA	NA
1501501	PA	Benevides		-48.2418364506	-1.361437515	Belém	Metropolitana de Belém	51651	59836	187826	274.99	1051903	59836	NA	921749	794372	667844	580847	492659	513538	469248	317338	227484	187978	162179	148879	125523	53787	57703	NA	NA	NA	NA	NA	NA	NA	NA	NA	NA	NA	53.7	57.37	58.8	62	62.33	NA	62.86	NA	NA
1501576	PA	Bom Jesus do Tocantins		-48.5990399591	-5.0473627043	Paragominas	Sudeste Paraense	15298	16375	2816616	5.43	121352	16375	NA	106169	84493	94171	86836	66636	61463	50501	47184	45702	44327	36792	31131	30285	23997	19315	NA	NA	NA	NA	NA	NA	NA	NA	NA	NA	NA	NA	NA	NA	NA	NA	NA	NA	NA	NA
1501600	PA	Bonito		-47.3058918169	-1.3674743569	Bragantina	Nordeste Paraense	13630	15563	586736	23.23	80905	15563	NA	79527	54941	54910	56788	45452	38080	28329	26298	25881	25186	20165	16822	11730	9679	9968	NA	NA	NA	NA	NA	NA	NA	NA	NA	NA	NA	NA	NA	NA	NA	NA	NA	NA	NA	NA
1501709	PA	Bragança		-46.7657542137	-1.0535239562	Bragantina	Nordeste Paraense	113227	122881	2091.93	54.13	914882	122881	NA	978372	756414	612982	509272	433293	395128	357014	303425	255689	240536	212262	182841	141665	117561	116642	NA	NA	58.6	65.15	97.14	97.15	101.01	101	101	97.1	97	97	97	97	97	97	97	97	97	97
1501725	PA	Brasil Novo		-52.5434411923	-3.297803704	Altamira	Sudoeste Paraense	15690	14834	6362575	2.47	182170	14834	NA	158513	129297	129814	104504	97197	85319	80990	72270	68173	66701	61316	52745	33427	28392	24138	NA	NA	NA	NA	NA	NA	NA	NA	NA	NA	NA	NA	4.2	NA	NA	33.88	55.15	55.15	55.9	60
1501758	PA	Brejo Grande do Araguaia		-48.4057604224	-5.7072961538	Marabá	Sudeste Paraense	7317	7206	1288477	5.68	56454	7206	NA	49628	41223	39925	35204	30930	26272	26414	27214	28964	27284	21057	17019	17003	13998	13660	NA	NA	NA	NA	NA	NA	NA	NA	NA	NA	NA	NA	NA	NA	NA	NA	NA	NA	NA	NA
1501782	PA	Breu Branco		-49.5698796833	-3.7781354129	Tucuruí	Sudeste Paraense	52493	62737	3941911	13.32	526745	62737	NA	473702	409761	615403	534052	270546	366328	257970	224255	216607	206434	171613	158705	80627	84669	68934	NA	NA	NA	NA	NA	NA	22.81	22.8	22.8	22.8	23	23	23	23	23	23	23	23	23	23
1501808	PA	Breves		-50.480894799	-1.6907365	Furos de Breves	Marajó	92860	99080	9563007	9.72	613983	99080	NA	555397	503024	425659	363440	338524	293398	295801	250340	246571	251985	197410	176537	139311	100202	88487	NA	NA	19.8	43.89	43.88	43.88	28.3	28.3	28.3	28.3	28	28	30	28	28	28	28	28	28	28
1501907	PA	Bujaru		-48.0358750144	-1.5139914623	Castanhal	Metropolitana de Belém	25695	28016	1005168	25.56	381172	28016	NA	446363	287636	238240	228097	189747	162683	157022	178527	137792	121914	105245	84746	28143	20611	20099	NA	NA	NA	NA	NA	NA	NA	NA	NA	NA	NA	NA	NA	NA	NA	NA	NA	NA	20	NA
1501956	PA	Cachoeira do Piriá		-46.5473914166	-1.7528970049	Guamá	Nordeste Paraense	26484	32139	2461965	10.76	143224	32139	NA	139360	100614	93804	76673	55499	52168	46166	38280	34509	31352	30038	27048	22221	15979	16888	0	0	NA	NA	NA	NA	NA	NA	NA	NA	NA	NA	NA	NA	NA	NA	NA	NA	42	56
1502004	PA	Cachoeira do Arari		-48.9606675774	-1.0087862656	Arari	Marajó	20443	22786	3100261	6.59	146857	22786	NA	143118	119908	100791	78541	67879	58367	48822	46773	43510	39235	35512	32787	27365	25056	25465	NA	NA	NA	NA	NA	NA	9.61	9.6	9.6	9.6	10	10	10	10	10	10	10	10	10	10
1502103	PA	Cametá		-49.497830169	-2.24683848	Cametá	Nordeste Paraense	120896	132515	3081367	39.23	841984	132515	NA	738755	617316	555606	475011	408615	355218	325540	283335	259798	221070	237645	226174	150910	126234	110726	NA	NA	NA	NA	NA	40	42	48	52	57	62.4	58.5	65.3	68.4	69	71.58	72.46	73.36	73.36	75.12
1502152	PA	Canaã dos Carajás		-49.8489584319	-6.5321966156	Parauapebas	Sudeste Paraense	26716	34853	3146407	8.49	2810059	34853	NA	3483478	3207827	2947457	2120092	710918	1234877	634934	630993	581460	465099	146316	69857	32707	27757	28285	0	0	NA	NA	NA	NA	NA	NA	NA	NA	NA	NA	95	NA	NA	NA	NA	70.76	72.6	NA
1502202	PA	Capanema		-47.1751261231	-1.192441995	Bragantina	Nordeste Paraense	63639	66759	614693	103.53	920690	66759	NA	828515	671582	670998	601464	518082	460563	387578	347131	287656	270842	236666	231999	159532	127879	146438	NA	NA	NA	NA	NA	NA	59.07	59.1	59.1	59.1	59.2	59	59	59	59	59	59	59	118	118
1502301	PA	Capitão Poço		-47.0628253774	-1.7461872932	Guamá	Nordeste Paraense	51893	52768	2899553	17.9	381499	52768	NA	369838	300830	255156	232622	189364	167764	161910	151525	115496	104149	94150	83007	57151	46969	47772	NA	NA	NA	NA	NA	NA	35.97	36	36	36	36	36	36	36	36	36	36	36	36	36
1502400	PA	Castanhal		-47.9266431419	-1.295756805	Castanhal	Metropolitana de Belém	173149	192571	1028889	168.29	2712093	192571	NA	2437327	2349756	1919931	1738923	1450564	1329184	1145325	986967	860461	759891	579904	498849	379973	333011	356062	NA	NA	136.3	153.18	153.17	153.17	159.95	160.1	162.7	162.7	163	170.4	170	184.54	184.54	384	384	384	383.76	383.76
1502509	PA	Chaves		-49.9893186051	-0.1624372901	Arari	Marajó	21005	22821	13084755	1.61	147613	22821	NA	137769	114282	98374	82705	70785	62789	52005	46965	50289	46170	42450	37694	31802	26334	26892	NA	NA	NA	NA	NA	NA	NA	NA	NA	NA	NA	NA	NA	NA	NA	NA	NA	NA	NA	15.8
1502608	PA	Colares		-48.2887284319	-0.932091244	Salgado	Nordeste Paraense	11381	11721	609792	18.66	60557	11721	NA	60813	48865	45089	42094	38810	40769	38397	32561	23750	21028	17547	15837	14498	11752	10929	NA	NA	NA	NA	NA	NA	NA	NA	NA	NA	NA	NA	NA	NA	4	NA	NA	NA	50	NA
1502707	PA	Conceição do Araguaia		-49.2645008125	-8.26486353	Conceição do Araguaia	Sudeste Paraense	45557	46485	5829482	7.81	464456	46485	NA	407473	426733	360801	299034	257802	250050	237788	208193	193029	172628	166507	120537	129114	95435	100076	NA	NA	NA	NA	NA	102.88	102.91	102.9	102.9	102.9	103	103	103	103	103	103	103	103	103	103
1502756	PA	Concórdia do Pará		-47.949886939	-1.9845214628	Tomé-Açu	Nordeste Paraense	28216	31884	690947	40.84	249977	31884	NA	237892	194200	159552	136685	113693	91075	89606	87790	70495	57344	51304	38081	27935	26566	24415	NA	NA	NA	NA	NA	NA	NA	NA	NA	NA	NA	NA	NA	NA	NA	NA	NA	NA	22	23
1502764	PA	Cumaru do Norte		-50.7715783775	-7.8111065369	São Félix do Xingu	Sudeste Paraense	10466	12765	17085001	0.61	201487	12765	NA	186290	154775	135871	107977	77689	70769	67752	70251	72088	58282	44722	37634	33734	20913	15200	NA	NA	NA	NA	NA	NA	NA	NA	NA	NA	NA	NA	NA	NA	NA	NA	NA	NA	NA	NA
1502772	PA	Curionópolis		-49.602214225	-6.0968199522	Parauapebas	Sudeste Paraense	18288	17578	2369098	7.72	206708	17578	NA	207669	197767	147615	116295	89052	84848	80403	60598	54946	50489	42157	39333	34156	31925	35049	NA	NA	NA	NA	NA	NA	NA	NA	NA	NA	NA	NA	NA	NA	NA	26	31.34	43.36	74	34
1502806	PA	Curralinho		-49.7915228471	-1.8094234197	Furos de Breves	Marajó	28549	32881	3617252	7.89	166408	32881	NA	156926	121206	109503	92822	74846	65135	57704	49678	41294	38205	34115	29771	19863	15925	14740	NA	NA	NA	NA	NA	NA	NA	NA	NA	NA	NA	NA	NA	NA	NA	NA	NA	27	33	33
1502855	PA	Curuá		-55.1196786087	-1.8899287043	Santarém	Baixo Amazonas	12254	13783	1431133	8.56	87568	13783	NA	79091	71662	62791	93835	66154	56820	42441	40126	33436	29082	25590	21454	14469	11915	9094	0	0	NA	NA	NA	NA	NA	NA	NA	NA	NA	NA	NA	NA	NA	NA	NA	50	50	NA
1502905	PA	Curuçá		-47.8512650859	-0.73249551	Salgado	Nordeste Paraense	34294	38391	672675	50.98	220470	38391	NA	220401	166800	158311	132771	115146	100261	83492	76736	66322	59518	56427	43425	34384	27539	26793	NA	NA	NA	NA	NA	NA	NA	NA	NA	NA	NA	NA	NA	NA	NA	NA	NA	NA	NA	NA
1502939	PA	Dom Eliseu		-47.555914886	-4.29077772	Paragominas	Sudeste Paraense	51319	57251	5268815	9.74	461795	57251	NA	421272	372226	402445	311832	286165	268019	244532	270881	217886	227335	200806	145140	107969	118968	84895	NA	NA	NA	NA	NA	NA	29.51	29.5	29.5	29.5	30	30	30	30	30	30	30	40	40.17	40
1502954	PA	Eldorado dos Carajás		-49.3739519422	-6.1035251611	Parauapebas	Sudeste Paraense	31786	32780	2956.69	10.75	271290	32780	NA	249470	237257	214135	200326	164883	134500	132129	134980	113126	90705	67802	55842	41923	32181	26336	NA	NA	NA	NA	NA	NA	NA	NA	NA	NA	NA	NA	NA	NA	NA	23	43.36	43.36	59	45.04
1503002	PA	Faro		-56.7457530173	-2.1729752419	Óbidos	Baixo Amazonas	8177	7168	11770628	0.69	43055	7168	NA	54288	41010	30583	29521	38909	33743	30631	24663	23751	17443	15964	13620	11569	9400	7789	NA	NA	NA	NA	NA	NA	10.69	10.7	10.7	10.7	11	11	11	11	11	11	11	11	11	14.95
1503044	PA	Floresta do Araguaia		-49.6975784122	-7.5587008724	Conceição do Araguaia	Sudeste Paraense	17768	19508	3444285	5.16	314167	19508	NA	357379	314642	370526	271036	165812	134315	95827	75089	83739	80420	71904	46301	59985	41742	46331	0	0	NA	NA	NA	NA	NA	NA	NA	NA	NA	NA	NA	NA	NA	NA	NA	NA	7	8.75
1503077	PA	Garrafão do Norte		-47.0450460173	-1.9316970431	Guamá	Nordeste Paraense	25034	25345	1599028	15.66	182734	25345	NA	171830	141781	117108	121027	91024	86542	69844	74808	58533	57988	42852	40149	27784	20008	21153	NA	NA	NA	NA	NA	NA	NA	NA	NA	NA	NA	NA	NA	NA	NA	NA	NA	NA	NA	25
1503093	PA	Goianésia do Pará		-49.1010449237	-3.842468	Paragominas	Sudeste Paraense	30436	38677	7023941	4.33	318754	38677	NA	267741	226404	188608	170782	147618	147700	154848	137147	125019	102068	77951	71143	45594	34958	35139	NA	NA	NA	NA	NA	NA	NA	NA	NA	NA	NA	NA	7.4	NA	NA	NA	NA	NA	NA	NA
1503101	PA	Gurupá		-51.6436957234	-1.404918	Portel	Marajó	29062	32049	8540113	3.4	179677	32049	NA	163913	133898	121029	103744	91356	79673	72001	62828	54461	46775	42057	38760	32213	29470	25405	NA	NA	NA	NA	NA	NA	NA	NA	NA	NA	NA	NA	NA	NA	NA	14	NA	20	20	NA
1503200	PA	Igarapé-Açu		-47.622375492	-1.124322	Bragantina	Nordeste Paraense	35887	37547	785983	45.66	271731	37547	NA	269984	212043	206187	136819	121151	106706	97506	88331	74906	75488	64300	62751	45839	42060	41908	NA	NA	NA	47.15	NA	NA	35	NA	NA	48.8	49.6	50.6	NA	NA	79	NA	53.74	NA	NA	54
1503309	PA	Igarapé-Miri		-48.9622994689	-1.983116	Cametá	Nordeste Paraense	58077	60675	1996.79	29.08	407586	60675	NA	374543	321432	273348	237082	212937	193909	178885	162547	148406	125364	109698	101377	59673	51110	47938	NA	NA	NA	NA	NA	NA	35.47	35.5	35.5	35.5	36	36	36	36	36	65	65	65	64.98	65
1503408	PA	Inhangapi		-47.9133927466	-1.4265819809	Castanhal	Metropolitana de Belém	10037	11224	471449	21.29	86667	11224	NA	90811	63467	60713	45885	40161	39250	34604	28857	28361	26302	20636	15878	12260	9163	9359	NA	NA	NA	NA	NA	NA	4.8	4.8	4.8	4.8	5	5	5	5	5	5	5	5	5	5
1503457	PA	Ipixuna do Pará		-47.4997175888	-2.5575285	Guamá	Nordeste Paraense	51309	60433	5215555	9.84	488004	60433	NA	471202	440662	498873	387767	273022	281919	221680	202693	193796	191737	153713	113510	101275	67629	66190	NA	NA	NA	NA	NA	NA	NA	NA	NA	NA	NA	NA	NA	NA	NA	NA	NA	NA	NA	NA
1503507	PA	Irituia		-47.4407556128	-1.771474995	Guamá	Nordeste Paraense	31364	31664	1379362	22.74	175752	31664	NA	162191	121281	115442	105748	91725	82777	78142	68371	68000	67719	56823	46883	37153	34093	31109	NA	NA	NA	NA	NA	NA	NA	NA	NA	NA	NA	NA	NA	NA	36	41	NA	NA	NA	NA
1503606	PA	Itaituba		-55.9900488573	-4.26372948	Itaituba	Sudoeste Paraense	97493	98485	62042472	1.57	1438852	98485	NA	1165927	929675	930322	906107	727726	681618	632797	521171	446156	419488	327946	259818	197533	143630	161456	NA	NA	NA	NA	NA	28.84	28.84	28.9	28.9	32.3	54	57.6	58	57.6	57.6	58	58	58	57.6	58
1503705	PA	Itupiranga		-49.3244258613	-5.1288370264	Tucuruí	Sudeste Paraense	51220	51806	7880109	6.5	424804	51806	NA	381965	295101	271907	241334	218315	194320	175252	185987	159969	141729	101084	81756	62909	48245	35576	NA	NA	NA	NA	NA	NA	9.39	9.4	9.4	9.4	9	9	9	9	9	9	9	9	9	9
1503754	PA	Jacareacanga		-57.7663398584	-6.2235517314	Itaituba	Sudoeste Paraense	14103	8852	53304564	0.26	178212	8852	NA	159487	141010	113275	99660	81677	70038	58173	46686	41366	37801	32980	29805	24092	19114	16279	NA	NA	NA	NA	NA	NA	NA	NA	NA	NA	NA	NA	NA	3	NA	30	30	30	30	30
1503804	PA	Jacundá		-49.1127815626	-4.448405475	Tucuruí	Sudeste Paraense	51360	56781	2008315	25.57	415949	56781	NA	377070	344962	301391	263119	254583	224646	219449	190310	172593	153754	115511	105151	73085	66208	64226	NA	NA	NA	NA	NA	NA	36.52	36.5	36.5	36.5	37	37	37	37	37	37	37	37	37	37
1503903	PA	Juruti		-56.0949976884	-2.155252995	Óbidos	Baixo Amazonas	47086	55179	8305128	5.67	906056	55179	NA	868722	568015	568141	480752	316673	227471	156927	99397	87261	94213	93247	69605	43231	35493	32207	NA	NA	NA	NA	NA	NA	16.56	16.6	16.6	16.6	17	17	17	17	17	17	17	NA	NA	80
1504000	PA	Limoeiro do Ajuru		-49.3815339012	-1.8919485	Cametá	Nordeste Paraense	25021	27760	1490186	16.79	355138	27760	NA	392544	286482	221430	193960	153909	119062	107300	99020	94450	72731	63899	72760	37254	30264	28303	NA	NA	NA	NA	NA	NA	8.31	8.3	8.3	8.3	8	9	9	9	9	9	9	9	9	9
1504059	PA	Mãe do Rio		-47.5522901795	-2.0477074408	Guamá	Nordeste Paraense	27904	29112	469492	59.43	264978	29112	NA	235996	196676	189972	174972	166089	154836	127938	93943	84311	71551	61951	51481	62028	55856	50911	NA	NA	NA	NA	NA	NA	NA	NA	NA	NA	NA	NA	NA	NA	30	30	30	35	NA	NA
1504109	PA	Magalhães Barata		-47.5991818965	-0.795850156	Salgado	Nordeste Paraense	8115	8298	325265	24.95	55159	8298	NA	59449	48371	33799	34471	26128	22090	17730	16426	17828	15008	13503	11322	10159	7383	7475	NA	NA	NA	NA	NA	NA	12.08	12.1	12.1	12.1	13	13	13	13	13	13	13	13	13	13
1504208	PA	Marabá		-49.1420253334	-5.3526057631	Marabá	Sudeste Paraense	233669	266932	15128058	15.45	6318506	266932	NA	5739901	4170451	3822998	3458625	3015985	3218405	2801172	2325295	1853901	1607770	1082505	796211	825566	572172	521758	NA	NA	120.3	156.72	156.62	156.61	156.62	156.6	157.7	157.7	158	158	158	163.3	163.3	201	201	235	235.12	235
1504307	PA	Maracanã		-47.4552679594	-0.76241946	Salgado	Nordeste Paraense	28376	28668	855664	33.16	181673	28668	NA	169509	133493	132533	112322	99066	86703	78644	66249	67167	56229	48595	39717	34814	29268	24747	NA	NA	NA	NA	NA	NA	NA	NA	NA	NA	NA	NA	NA	NA	NA	NA	NA	NA	NA	56
1504406	PA	Marapanim		-47.7025487538	-0.7121509963	Salgado	Nordeste Paraense	26605	27471	795987	33.42	186012	27471	NA	156194	148200	121686	100430	100933	85761	75261	66419	65666	61133	53336	44553	36910	29964	29754	NA	NA	NA	NA	NA	NA	37.74	37.7	37.7	37.7	37	37	37	37	37	37	37	37	37	37
1504422	PA	Marituba		-48.3405358778	-1.3464172656	Belém	Metropolitana de Belém	108246	125435	103343	1047.44	1421180	125435	NA	1112651	923339	829289	732171	627214	596465	549592	426290	398743	381682	271259	254349	146499	101310	87594	0	0	NA	41.74	8.18	46.33	46.33	46.3	46.3	46.3	46	662.8	663	673.33	673.33	693	694	59	59.05	377.9
1504455	PA	Medicilândia		-52.8883453507	-3.4454174122	Altamira	Sudoeste Paraense	27328	30315	8272629	3.3	502706	30315	NA	318026	255350	262722	258218	225034	176940	179089	143706	154052	128520	119787	131860	44406	38604	47264	NA	NA	NA	NA	NA	NA	NA	NA	NA	NA	NA	NA	11	NA	NA	NA	41.1	NA	NA	39
1504505	PA	Melgaço		-50.7174646977	-1.8034466986	Portel	Marajó	24808	26652	6774018	3.66	132117	26652	NA	124602	102149	84585	69232	49198	43993	41245	41825	36985	33145	29564	26881	24061	19442	16521	NA	NA	NA	NA	3.5	NA	NA	NA	NA	NA	NA	NA	NA	NA	NA	NA	NA	NA	8.2	9
1504604	PA	Mocajuba		-49.5090234613	-2.5828729733	Cametá	Nordeste Paraense	26731	29846	870806	30.7	219033	29846	NA	224102	186532	139095	128841	106189	92193	80368	69420	61990	50618	46540	44924	42663	33739	32228	NA	NA	NA	NA	NA	NA	22.54	22.5	22.5	22.5	23	24.5	25	24.5	24.5	24	25	25	24.5	25
1504703	PA	Moju		-48.7671991274	-1.885889	Tomé-Açu	Nordeste Paraense	70018	78629	9094139	7.7	652423	78629	NA	657367	562477	481619	398706	349790	326041	308921	232012	199559	179193	148029	121463	75416	57766	52204	NA	NA	NA	NA	NA	23.69	24.18	24.2	24.5	24.5	25	25	25	25	25	25	25	25	25	25
1504802	PA	Monte Alegre		-54.0733747256	-2.003328	Santarém	Baixo Amazonas	55462	56391	18152559	3.06	564751	56391	NA	555744	414857	371138	394236	300268	317743	258629	224892	195316	192189	169261	140115	87813	74235	74240	NA	NA	NA	NA	NA	NA	40.63	40.6	41.1	41.1	41	41	41	41	41	41	50	56	55.63	56
1504901	PA	Muaná		-49.2168324425	-1.5300262084	Arari	Marajó	34204	38616	3763337	9.08	212773	38616	NA	235348	191396	175563	140604	107235	94276	82878	72660	65215	53568	49889	47808	30942	26701	23846	NA	NA	NA	NA	NA	NA	NA	NA	NA	NA	NA	NA	NA	32.55	33	33	NA	NA	NA	NA
1504950	PA	Nova Esperança do Piriá		-46.9620928837	-2.267625989	Guamá	Nordeste Paraense	20158	20727	2809319	7.18	148426	20727	NA	167053	107024	122438	98465	93763	68760	66123	60346	49638	43825	33006	29398	19155	15019	14643	NA	NA	NA	NA	NA	NA	NA	NA	NA	NA	NA	NA	NA	NA	29	4	NA	NA	NA	NA
1504976	PA	Nova Ipixuna		-49.079886938	-4.923086307	Tucuruí	Sudeste Paraense	14645	16032	1564184	9.36	111746	16032	NA	101321	94782	80353	67354	58431	55690	47218	43878	37212	29817	24952	21110	17438	14134	11228	0	0	NA	NA	NA	NA	NA	NA	NA	NA	NA	NA	NA	NA	NA	NA	NA	NA	NA	NA
1505007	PA	Nova Timboteua		-47.3932022765	-1.2041436475	Bragantina	Nordeste Paraense	13670	14791	489853	27.91	95776	14791	NA	90210	75151	65563	56296	52424	41130	36678	31388	29620	29655	24874	21935	16578	14981	15562	NA	NA	NA	NA	NA	NA	11.32	11.3	11.3	11.3	11	11	11	11	NA	11	71	11	11	11
1505031	PA	Novo Progresso		-55.419870118	-7.0348359133	Itaituba	Sudoeste Paraense	25124	25102	38162035	0.66	425018	25102	NA	355426	331148	296808	293613	172774	165952	195168	173060	151238	146353	100211	82490	62073	33735	30489	NA	NA	NA	NA	NA	NA	NA	NA	NA	NA	NA	55	60	NA	NA	88	94	96	101	108.5
1505064	PA	Novo Repartimento		-49.9486382443	-4.2481485	Tucuruí	Sudeste Paraense	62050	72347	15398716	4.03	658505	72347	NA	592580	506001	410402	347951	266454	230659	219915	200941	204548	176300	139677	106564	77416	67838	65330	NA	NA	NA	NA	NA	NA	12.31	29.1	29.1	29.1	29	29	29	29	29	29	29	30	29.7	30
1505106	PA	Óbidos		-55.5163235097	-1.9092354959	Óbidos	Baixo Amazonas	49333	50596	28021443	1.76	476351	50596	NA	522300	382378	322745	363169	255495	233861	208549	185944	176622	166467	149636	131235	87721	73109	71648	NA	NA	NA	NA	NA	NA	64.96	65	65.6	65.6	66	66	66	66	NA	66	66	66	66	66
1505205	PA	Oeiras do Pará		-49.8551061088	-2.004734	Cametá	Nordeste Paraense	28595	31257	3852291	7.42	285962	31257	NA	286546	213065	174597	154222	116590	101987	87150	72892	62389	57058	46933	44007	47908	33332	26565	NA	NA	NA	NA	NA	NA	7.57	7.6	7.6	8.1	8	8	10.5	8	8	8	8	8	8	21.62
1505304	PA	Oriximiná		-55.8627995152	-1.7637535	Óbidos	Baixo Amazonas	62794	70071	107603661	0.58	1410765	70071	NA	1524677	1264242	1630765	1635545	866141	1164533	807748	756225	908221	869847	671118	594775	478297	442447	327211	NA	NA	NA	NA	NA	NA	34.58	34.6	34.6	34.6	35	35	35	35	35	635	635	685	285	295
1505403	PA	Ourém		-47.1176193629	-1.5489471423	Guamá	Nordeste Paraense	16311	17237	562388	29	151690	17237	NA	159882	113213	101727	90156	69461	61143	57663	53546	47005	42952	35694	31417	19533	16732	15798	NA	NA	NA	NA	NA	NA	15.18	15.2	15.2	15.2	15	15	15	15	15	15	15	15	15	15
1505437	PA	Ourilândia do Norte		-51.0908327747	-6.7406170864	São Félix do Xingu	Sudeste Paraense	27359	31359	14410567	1.9	820015	31359	NA	431090	479964	482895	326029	229986	288526	191716	110344	71042	67894	58712	48350	51422	37980	39117	NA	NA	NA	NA	NA	NA	NA	NA	NA	NA	NA	NA	NA	80	80	95	NA	NA	20	NA
1505486	PA	Pacajá		-50.6348408304	-3.8303057038	Altamira	Sudoeste Paraense	39979	45596	11832.33	3.38	379020	45596	NA	341269	326519	264384	224947	187315	176719	161547	121874	112736	97121	86369	75304	55083	40136	35591	NA	NA	NA	NA	NA	NA	NA	NA	NA	NA	NA	NA	NA	NA	NA	0	NA	NA	NA	NA
1505494	PA	Palestina do Pará		-48.3217937262	-5.7499341062	Marabá	Sudeste Paraense	7475	7404	984362	7.59	47707	7404	NA	46089	39353	40192	36046	30037	26420	23687	20899	20625	19745	15629	13224	11685	11000	10085	NA	NA	NA	NA	NA	NA	NA	NA	NA	NA	NA	NA	NA	NA	NA	NA	NA	NA	NA	NA
1505502	PA	Paragominas		-47.3569615611	-2.9941905	Paragominas	Sudeste Paraense	97819	108547	19342254	5.06	2007253	108547	NA	1749020	1709396	1685588	1427239	978028	937220	781332	692996	616187	581570	571838	540232	298717	277276	243171	NA	NA	NA	NA	NA	NA	49.86	49.9	49.9	55.8	56	56	NA	81	96	114	136	158	176	191
1505536	PA	Parauapebas		-49.9007806343	-6.0727298876	Parauapebas	Sudeste Paraense	153908	196259	6886208	22.35	15568461	196259	NA	20198715	19080395	21013984	14985170	5373091	6522232	2955019	2673716	2476363	2194271	1649253	1396407	1431440	1547692	1036096	NA	NA	NA	NA	44	44	44	44	44	53.3	67	75	NA	412.44	424	424	466	477	572.25	625
1505551	PA	Pau D'Arco		-50.0482755319	-7.836794404	Redenção	Sudeste Paraense	6033	5436	1671419	3.61	58315	5436	NA	53562	47365	50700	42532	38500	32613	29514	28133	28630	27703	23395	18828	20276	17489	17830	NA	NA	NA	NA	NA	NA	NA	NA	NA	NA	NA	NA	NA	NA	NA	NA	NA	NA	NA	NA
1505601	PA	Peixe-Boi		-47.3179270216	-1.1895692408	Bragantina	Nordeste Paraense	7854	7867	450222	17.44	41865	7867	NA	64775	37343	32750	28106	25290	22627	20045	19398	17446	15648	14433	13457	10472	8191	8287	NA	NA	NA	NA	NA	NA	10.26	10.3	10.3	10.3	10	10	10	10	10	10	10	10	10	10
1505635	PA	Piçarra		-48.8684006672	-6.4536762346	Redenção	Sudeste Paraense	12697	12653	3312708	3.83	155724	12653	NA	137234	115553	104969	89211	74865	68830	63233	63312	67715	67594	69899	52055	48061	37806	30752	0	0	NA	NA	NA	NA	NA	NA	NA	NA	NA	NA	NA	NA	NA	NA	NA	NA	NA	NA
1505650	PA	Placas		-54.2169681313	-3.8673155621	Santarém	Baixo Amazonas	23934	29336	7173194	3.34	221952	29336	NA	160850	130997	123708	111570	82925	75707	72671	59404	52584	47555	41383	51657	24776	18701	15040	0	0	NA	NA	NA	NA	NA	NA	NA	NA	NA	NA	NA	NA	NA	NA	NA	NA	NA	NA
1505700	PA	Ponta de Pedras		-48.87178556	-1.3965999975	Arari	Marajó	25999	29700	3363749	7.73	165253	29700	NA	152436	141116	131980	111426	86614	74305	72155	56738	53127	47683	38173	36763	30094	27046	25088	NA	NA	NA	NA	NA	10.27	10.27	10.3	10.3	10.3	10	10	11.8	10	10	10	10	10	10	10
1505809	PA	Portel		-50.8224904422	-1.936451	Portel	Marajó	52172	59322	25384.96	2.06	440767	59322	NA	456736	378911	290364	264772	226067	213381	223461	180269	163830	149543	116595	105648	85893	65339	55496	NA	NA	NA	NA	NA	NA	22.43	22.4	22.4	22.4	22	22	22	22	22	22	22	22	22	22
1505908	PA	Porto de Moz		-52.242476919	-1.7460900888	Almeirim	Baixo Amazonas	33956	39246	17423017	1.95	203227	39246	NA	226304	178848	159876	131392	109927	81689	87868	70397	63563	60099	57984	48264	40844	31889	29352	NA	NA	NA	NA	NA	NA	NA	NA	25	NA	NA	NA	NA	NA	NA	NA	NA	NA	NA	NA
1506005	PA	Prainha		-53.4818139408	-1.8056945	Santarém	Baixo Amazonas	29349	29132	14786953	1.98	219294	29132	NA	229100	197161	159562	141501	121695	106026	100428	124853	116099	101736	81425	66770	41840	35173	32553	NA	NA	NA	NA	NA	NA	13.96	14	14	14	14	14	14	14	14	14	14	14	14	14
1506104	PA	Primavera		-47.1172512589	-0.9401115159	Bragantina	Nordeste Paraense	10268	10510	258.6	39.71	64117	10510	NA	70680	44135	39317	34879	34581	26520	23483	20164	19555	16607	15515	14606	10437	9384	9114	NA	NA	NA	NA	30.24	31.2	36.79	37.1	37.8	NA	NA	27	NA	NA	8	NA	NA	NA	NA	NA
1506112	PA	Quatipuru		-47.0067869936	-0.9001158537	Bragantina	Nordeste Paraense	12411	13142	326113	38.06	70788	13142	NA	71116	55967	50848	43000	41614	36122	32669	28243	25219	21563	18848	17775	16881	14330	13418	0	0	NA	NA	NA	NA	NA	NA	NA	NA	NA	NA	NA	NA	15	NA	NA	NA	NA	NA
1506138	PA	Redenção		-50.0296418255	-8.0276045	Redenção	Sudeste Paraense	75556	81647	3823809	19.76	1318706	81647	NA	1096384	965208	855748	752443	708068	659062	633238	527782	454204	424133	352020	338506	261200	202794	187625	NA	NA	NA	NA	NA	11.82	11.83	11.8	11.8	NA	NA	50	60	68	NA	NA	NA	NA	650	236.52
1506161	PA	Rio Maria		-50.0464108775	-7.3111152447	Redenção	Sudeste Paraense	17697	17721	4114627	4.3	304687	17721	NA	266214	228291	211154	201449	174185	167306	141826	147111	119325	108289	66478	56190	57341	49723	51257	NA	NA	NA	NA	NA	NA	NA	NA	NA	NA	NA	NA	NA	NA	NA	NA	NA	7	NA	NA
1506187	PA	Rondon do Pará		-48.0699737494	-4.777821727	Paragominas	Sudeste Paraense	46964	50460	8246394	5.7	470279	50460	NA	394626	342576	389633	333880	290617	264783	254099	226993	217383	197009	164705	147374	114020	102179	90201	NA	NA	NA	40.94	45.9	55.9	57.9	59.9	62.9	NA	169.5	170.7	171.54	172.68	173	173	189.5	196.7	NA	NA
1506195	PA	Rurópolis		-54.9058622599	-4.09906539	Itaituba	Sudoeste Paraense	40087	47971	7021321	5.71	257423	47971	NA	229974	180425	172264	149745	124066	109583	101538	79215	74702	71197	61274	55189	37231	29651	28444	NA	NA	NA	NA	NA	NA	NA	NA	NA	NA	NA	NA	NA	5.6	7	8.7	12.9	NA	NA	100
1506203	PA	Salinópolis		-47.3531202632	-0.623638	Salgado	Nordeste Paraense	37421	39328	237738	157.4	309735	39328	NA	277429	291863	205015	176749	166445	143207	130362	123309	113831	93182	83462	71502	61968	56503	57862	NA	NA	NA	NA	NA	NA	79.34	79.4	81.4	81.4	81	81	81	81	81	81	81	81	81	81
1506302	PA	Salvaterra		-48.5131865994	-0.7545259744	Arari	Marajó	20183	22740	1039072	19.42	123110	22740	NA	113111	100369	90257	77018	67163	57750	51872	45847	40860	35825	31574	28341	23813	18253	18543	NA	NA	NA	NA	NA	NA	13.19	13.2	13.2	13.2	13	13	13	13	13	13	13	13	13	13
1506351	PA	Santa Bárbara do Pará		-48.2977406498	-1.229439467	Belém	Metropolitana de Belém	17141	20077	278154	61.62	121341	20077	NA	102605	114531	86139	71545	64097	67906	67350	55558	43867	38012	31338	32703	23293	20160	23484	NA	NA	NA	NA	NA	28.29	29.79	30.1	35	NA	NA	32.9	NA	NA	NA	65	NA	60	NA	NA
1506401	PA	Santa Cruz do Arari		-49.1716155661	-0.6599741256	Arari	Marajó	8155	9635	1076652	7.57	53094	9635	NA	50839	52165	40752	33698	27257	23628	19451	21014	19278	16978	15130	14456	10944	7886	8270	NA	NA	NA	NA	NA	NA	13.26	13.3	13.3	13.3	13	13.3	13	13.3	13.3	13	13	13	NA	18
1506500	PA	Santa Isabel do Pará		-48.163059941	-1.2973959013	Castanhal	Metropolitana de Belém	59466	67686	717662	82.86	553703	67686	NA	506488	413979	433552	366698	340650	291256	256081	223551	220479	203680	174116	158815	91931	70148	79342	NA	NA	NA	36	38	NA	NA	NA	NA	51.5	52.3	52.3	52.66	53.12	NA	60.67	72.91	NA	NA	NA
1506559	PA	Santa Luzia do Pará		-46.9061692027	-1.5188278914	Guamá	Nordeste Paraense	19424	19348	1356124	14.32	122238	19348	NA	112233	93921	83729	74135	64579	56656	51225	47401	44903	40841	34604	29103	24518	18564	18168	NA	NA	NA	NA	NA	NA	8.24	8.2	8.2	8.2	8	8	8	8	8	8	8	8	8	8
1506583	PA	Santa Maria das Barreiras		-49.7193518572	-8.8705505397	Conceição do Araguaia	Sudeste Paraense	17206	20396	10330214	1.67	202268	20396	NA	195215	159444	145031	125316	97867	93468	88225	83130	82131	67943	58178	47841	40894	36605	28705	NA	NA	NA	NA	NA	NA	38.07	38.1	38.1	38.1	9.8	10	10	10	10	10	10	10	10	10
1506609	PA	Santa Maria do Pará		-47.5746954138	-1.3478664593	Bragantina	Nordeste Paraense	23026	24059	457724	50.31	233944	24059	NA	283608	201877	179004	152534	137820	126018	108966	82503	64247	74388	55304	51026	30067	27880	25433	NA	NA	NA	NA	NA	NA	26.13	26.1	26.1	26.1	26	26	26	26	26	26	26	26	26	26
1506708	PA	Santana do Araguaia		-50.3448043211	-9.329424525	Conceição do Araguaia	Sudeste Paraense	56153	68934	11591455	4.84	591018	68934	NA	515231	423595	376777	329767	327091	293058	261588	229536	214361	203854	168425	123461	128467	73805	67587	NA	NA	NA	NA	NA	NA	NA	NA	NA	NA	NA	NA	NA	NA	NA	NA	NA	92	149	149
1506807	PA	Santarém		-54.7185701673	-2.43621333	Santarém	Baixo Amazonas	294580	294447	17898389	12.87	3789328	294447	NA	3433607	3255042	2601840	2309692	2019446	1856947	1708319	1621689	1410816	1361523	1079279	829191	638791	484373	483531	NA	NA	300.6	301.6	300.6	300.6	300.6	300.6	300.6	300.6	301	301	301	301	301	361	361	361	361.03	361
1506906	PA	Santarém Novo		-47.4009247449	-0.9287195358	Bragantina	Nordeste Paraense	6141	6482	229.51	26.76	38050	6482	NA	39090	30148	27872	24335	23200	17982	16909	14848	13990	15438	13109	11028	7293	5992	4857	NA	NA	NA	NA	NA	NA	NA	NA	NA	NA	NA	NA	NA	NA	NA	NA	NA	NA	NA	NA
1507003	PA	Santo Antônio do Tauá		-48.1324330748	-1.1516925	Castanhal	Metropolitana de Belém	26674	30129	537625	49.61	246098	30129	NA	189069	162292	163692	136005	133130	132090	127503	107909	97927	91640	88966	66573	35788	31103	30957	NA	NA	NA	NA	NA	NA	NA	NA	NA	NA	NA	NA	NA	NA	31	NA	NA	NA	NA	NA
1507102	PA	São Caetano de Odivelas		-48.0258054981	-0.74661776	Salgado	Nordeste Paraense	16891	17492	743471	22.72	105405	17492	NA	106262	88454	72578	57871	47265	47003	63618	39626	38027	36805	30514	28200	29753	22690	21135	NA	NA	NA	NA	NA	NA	9.46	9.5	9.5	9.5	9	9	9	9	9	9	9	9	9	9
1507151	PA	São Domingos do Araguaia		-48.7203734108	-5.549841	Marabá	Sudeste Paraense	23130	24659	1392464	16.61	177813	24659	NA	160958	144470	139066	113690	98007	80553	74063	75423	64976	60249	46047	41839	34060	27452	26124	NA	NA	NA	NA	NA	NA	NA	NA	NA	NA	NA	NA	NA	NA	NA	NA	NA	NA	NA	NA
1507201	PA	São Domingos do Capim		-47.7747845692	-1.6758145	Guamá	Nordeste Paraense	29846	30987	1677249	17.79	228506	30987	NA	267101	188725	176546	151118	116428	90541	126450	83291	63284	62618	54523	39526	30225	25302	24739	NA	NA	NA	NA	NA	NA	NA	NA	NA	NA	NA	NA	NA	NA	27	NA	NA	NA	NA	28
1507300	PA	São Félix do Xingu		-51.993782524	-6.6424832783	São Félix do Xingu	Sudeste Paraense	91340	120580	84212847	1.08	1030825	120580	NA	879870	732394	581855	495055	377835	336218	291066	242308	227446	206933	199085	173716	149400	122520	116701	NA	NA	NA	NA	NA	7.07	7.09	7.1	7.1	7.1	7	7	7	7	7	7	7	7	7	7
1507409	PA	São Francisco do Pará		-47.7905146107	-1.1701887847	Bragantina	Nordeste Paraense	15060	15418	479565	31.4	167864	15418	NA	181684	93222	83691	96494	68019	53645	54686	43014	41848	39082	33746	27050	21011	18968	17636	NA	NA	NA	NA	NA	NA	14.21	14.2	14.2	14.2	14	14	14	14	14	14	14	14	14	16.7
1507458	PA	São Geraldo do Araguaia		-48.5557124862	-6.39895797	Redenção	Sudeste Paraense	25587	24394	3168384	8.08	288679	24394	NA	246521	258913	197005	166439	136227	126749	121256	114330	112343	108714	84525	69846	61484	58790	55825	NA	NA	NA	NA	NA	NA	NA	NA	29.8	41.2	44.3	44.94	44.9	47.2	44.9	47.26	55.82	55.82	58.02	57.7
1507466	PA	São João da Ponta		-47.9207241656	-0.8510021453	Salgado	Nordeste Paraense	5265	5884	195918	26.87	35430	5884	NA	29906	28351	25948	23155	21461	19297	15733	14039	15211	14516	11376	11521	6779	5633	9215	0	0	NA	NA	NA	NA	NA	NA	NA	NA	NA	NA	NA	NA	NA	8	NA	NA	NA	NA
1507474	PA	São João de Pirabas		-47.1726742979	-0.7664425315	Salgado	Nordeste Paraense	20647	22207	705542	29.26	126201	22207	NA	121857	94878	85850	74769	64982	56729	53037	47780	39031	35254	30561	25638	22701	18301	18266	NA	NA	NA	NA	NA	NA	NA	NA	NA	NA	NA	NA	NA	NA	NA	NA	35	NA	NA	52
1507508	PA	São João do Araguaia		-48.788633402	-5.3590027244	Marabá	Sudeste Paraense	13155	13569	1279889	10.28	90454	13569	NA	89686	78229	72682	54398	46005	40203	38741	48321	37490	28924	22461	20303	16094	13004	12294	NA	NA	NA	NA	NA	NA	NA	NA	NA	NA	NA	NA	NA	NA	NA	NA	NA	NA	NA	NA
1507607	PA	São Miguel do Guamá		-47.4824089445	-1.6171359145	Guamá	Nordeste Paraense	51567	56667	1110175	46.45	550614	56667	NA	587290	395579	366872	338330	269050	218275	213276	180288	170546	159574	130520	123497	64667	57609	54805	NA	NA	NA	NA	NA	24.5	24.5	24.5	24.5	24.5	24.5	24.5	NA	NA	NA	NA	NA	50	51.2	NA
1507706	PA	São Sebastião da Boa Vista		-49.5323121746	-1.7188505	Furos de Breves	Marajó	22904	25540	1632251	14.03	160680	25540	NA	153981	131520	120634	98324	69926	64718	56506	50285	45208	40439	35481	35991	23042	16278	15680	NA	NA	NA	NA	NA	NA	NA	NA	NA	NA	NA	NA	NA	NA	NA	17	NA	NA	NA	NA
1507755	PA	Sapucaia		-49.7035807119	-6.9428571126	Redenção	Sudeste Paraense	5047	5678	1298.19	3.89	80325	5678	NA	74711	52925	62948	54126	53166	44114	45340	37148	35459	34437	30475	28454	32747	31537	39959	0	0	NA	NA	NA	NA	NA	NA	NA	NA	NA	NA	NA	NA	NA	NA	NA	NA	NA	NA
1507805	PA	Senador José Porfírio		-51.953056418	-2.5948504183	Altamira	Sudoeste Paraense	13045	11587	14419916	0.9	98267	11587	NA	95153	74027	67804	57736	53904	53209	59516	43984	38581	32130	31838	29682	23062	19348	18686	NA	NA	NA	NA	NA	NA	NA	NA	NA	NA	NA	NA	NA	NA	NA	NA	NA	NA	NA	80
1507904	PA	Soure		-48.5160126623	-0.7259255	Arari	Marajó	23001	24488	3517318	6.54	146969	24488	NA	135446	137858	97767	86847	77073	67988	63710	59247	56817	50981	45391	44035	35493	33074	30618	NA	NA	NA	NA	NA	NA	39.55	39.6	39.6	39.6	40	41.5	42	41.5	41.5	41	42	42	41.5	42
1507953	PA	Tailândia		-48.9512816296	-2.9370795	Tomé-Açu	Nordeste Paraense	79297	100300	4430222	17.9	744888	100300	NA	620710	508561	492292	422201	351479	313599	269941	255758	249857	233835	174394	145878	139022	119804	114842	NA	NA	NA	NA	NA	NA	24.41	26.4	46.5	46.5	47	49.5	50	49.5	49.5	49	50	50	49.5	50
1507961	PA	Terra Alta		-47.9078083484	-1.0348266636	Salgado	Nordeste Paraense	10262	11262	206414	49.72	57447	11262	NA	63335	40539	40006	34897	31471	27573	24939	21464	19632	17545	14818	13416	9996	9558	7603	NA	NA	NA	NA	NA	NA	NA	NA	NA	NA	NA	NA	NA	NA	NA	32	NA	NA	NA	NA
1507979	PA	Terra Santa		-56.4909047722	-2.1081144737	Óbidos	Baixo Amazonas	16949	18105	1895883	8.94	400112	18105	NA	304290	346022	76490	71984	55889	48418	40049	40659	37621	33666	29809	25729	21760	18479	16513	NA	NA	25.1	31.83	31.82	31.82	31.82	31.8	31.8	31.8	32	32	32	32	32	32	32	32	32	32
1508001	PA	Tomé-Açu		-48.1468965866	-2.4193668553	Tomé-Açu	Nordeste Paraense	56518	61095	5145361	10.98	516726	61095	NA	469054	435061	397127	335913	285637	290824	259295	235813	206928	179081	155950	148194	103784	81532	85223	NA	NA	NA	NA	NA	NA	NA	NA	NA	NA	NA	58.6	64.77	69	73	75	78	82	85	88
1508035	PA	Tracuateua		-46.8994783371	-1.0687840586	Bragantina	Nordeste Paraense	27455	29793	934272	29.39	188260	29793	NA	181179	133834	116061	95703	79575	82601	74627	60020	50207	45127	43575	36014	25908	20446	16825	0	0	NA	NA	NA	NA	14.79	14.8	14.8	18.7	19	19	19	19	19	19	19	19	19	19
1508050	PA	Trairão		-55.9961700349	-4.6998191497	Itaituba	Sudoeste Paraense	16875	18280	11991085	1.41	212347	18280	NA	201240	155088	133523	103515	89038	80252	77592	66106	56883	56693	47000	35691	26211	18154	16231	NA	NA	NA	NA	NA	NA	NA	NA	NA	NA	NA	NA	NA	NA	NA	1	NA	NA	NA	13.2
1508084	PA	Tucumã		-51.1395392466	-6.7499720074	São Félix do Xingu	Sudeste Paraense	33690	37920	2512594	13.41	566720	37920	NA	463405	473134	395992	348358	299922	252732	220711	176738	134519	136001	113898	96652	80930	62483	67007	NA	NA	NA	NA	NA	NA	NA	NA	NA	NA	21	23.1	NA	NA	60.72	72.72	97.52	124.19	129.19	133.19
1508100	PA	Tucuruí		-49.6671843672	-3.7668890843	Tucuruí	Sudeste Paraense	97128	108885	2086189	46.56	2953335	108885	NA	3655059	2922725	2799475	2566105	1726210	2457002	2248566	1847043	1635831	1363488	1099767	1148637	948121	421239	347002	NA	NA	65.1	65.16	NA	NA	NA	NA	NA	NA	NA	NA	NA	NA	NA	116	136	145	148	149
1508126	PA	Ulianópolis		-47.503144755	-3.75719301	Paragominas	Sudeste Paraense	43341	55739	5088468	8.52	1202327	55739	NA	1345826	828084	803723	545230	529673	451127	454122	428233	354132	349519	360256	327904	89065	61623	48962	NA	NA	NA	NA	NA	NA	NA	NA	NA	NA	NA	NA	NA	14.44	NA	NA	NA	NA	NA	NA
1508159	PA	Uruará		-53.7370310505	-3.7065285	Altamira	Sudoeste Paraense	44789	44370	10791406	4.15	466401	44370	NA	361319	334352	324947	294588	238511	243204	222639	208600	189362	159637	138829	141729	78755	51576	50100	NA	NA	NA	NA	NA	NA	NA	NA	NA	NA	NA	NA	NA	NA	NA	NA	NA	NA	NA	NA
1508209	PA	Vigia		-48.1414985852	-0.8555325737	Salgado	Nordeste Paraense	47889	51705	539079	88.83	322279	51705	NA	279435	252285	217814	180174	176414	142933	136388	122966	109079	93529	92256	67899	60332	48778	45623	NA	NA	NA	NA	NA	NA	35.26	35.3	35.3	35.3	35	35	35	35	35	35	35	35	35	35
1508308	PA	Viseu		-46.1387652161	-1.2032785267	Guamá	Nordeste Paraense	56716	59401	4915073	11.54	414142	59401	NA	430260	322765	282073	237509	189994	178444	162362	135882	123969	115681	106816	86952	61946	50925	41771	NA	NA	NA	NA	NA	NA	14.61	14.7	14.7	14.7	15	15	15	15	15	15	15	15	15	19.98
1508357	PA	Vitória do Xingu		-52.0112603538	-2.8837657102	Altamira	Sudoeste Paraense	13431	14566	3089537	4.35	458137	14566	NA	373869	154595	111884	92756	69652	62034	54357	55747	53937	52786	48110	45152	42737	23168	24878	NA	NA	NA	NA	NA	NA	5.01	5	5	NA	NA	NA	NA	NA	NA	NA	NA	NA	NA	NA
1508407	PA	Xinguara		-49.9427005844	-7.1015128271	Redenção	Sudeste Paraense	40573	43188	3779348	10.74	847298	43188	NA	710788	569966	585302	500256	448707	384058	442217	405756	304201	268338	244205	173508	202976	116743	119499	NA	NA	NA	NA	NA	NA	NA	NA	NA	NA	NA	NA	NA	NA	19	19.08	31	56.01	96	118
1600055	AP	Serra do Navio		-52.0035384353	0.897841041	Macapá	Sul do Amapá	4380	5025	7713046	0.56	58194	5025	NA	54042	49451	42743	37563	34540	36827	34048	29667	23502	21269	17305	14264	24424	22971	23432	NA	NA	NA	NA	NA	NA	NA	NA	NA	NA	NA	NA	NA	NA	NA	7.84	7.84	7.84	7.95	7.95
1600105	AP	Amapá		-50.7932144703	2.0539212447	Amapá	Norte do Amapá	8069	8690	9167617	0.88	167323	8690	NA	134479	108186	84676	77628	68873	63364	56344	47535	43571	36555	31260	27768	35253	28317	25343	NA	6.9	6.8	6861	7.36	13.39	13.39	13.4	13.4	13.3	13.3	13.3	13.3	13.36	13.36	13.36	13.36	13.36	25.4	25.4
1600154	AP	Pedra Branca do Amapari		-51.9465942733	0.7768828606	Macapá	Sul do Amapá	10772	14560	9622.29	1.13	290274	14560	NA	356398	263375	248428	171959	102005	119094	130442	60927	53678	37390	51739	20886	20393	17856	17652	NA	NA	2	2	NA	NA	2	NA	NA	NA	NA	NA	NA	2	2	2	2	2	2.3	2.3
1600204	AP	Calçoene		-50.9447727343	2.4965590446	Oiapoque	Norte do Amapá	9000	10345	14231783	0.63	122045	10345	NA	142502	130566	116100	83485	79371	65082	56419	47151	40375	34254	29559	26857	31041	24340	21805	NA	NA	6.3	9.55	10.5	10.5	10.5	10.5	10.5	10.5	10.5	10.5	10.5	11.1	16.27	16.27	16.27	16.27	17.1	17.6
1600212	AP	Cutias		-50.8016260299	0.9710780554	Macapá	Sul do Amapá	4696	5523	2179114	2.22	59172	5523	NA	58181	51805	44654	39502	34743	31204	27965	23405	19390	16241	14659	13212	16601	13939	10880	NA	NA	2.4	3624	3.62	3.59	3.59	3.6	3.6	3.6	3.6	3.6	3.6	3.7	3.7	3.7	3.7	3.7	3.9	5.81
1600238	AP	Ferreira Gomes		-51.187429046	0.8539773931	Macapá	Sul do Amapá	5802	7087	4973852	1.15	190728	7087	NA	155000	106821	91962	69508	56734	51164	35840	28321	26796	22712	31703	20965	15873	13575	11245	NA	NA	5.5	7.68	7.67	7.69	7.69	14	14	13.9	13.9	13.9	13.9	13.97	13.97	13.97	13.97	13.97	15.8	15.8
1600253	AP	Itaubal		-50.7001794374	0.6006532883	Macapá	Sul do Amapá	4265	5061	1622867	2.5	49006	5061	NA	47989	43609	36774	32633	29845	26140	22237	21804	19615	16512	13782	12619	11088	8947	8054	NA	NA	2.1	2109	2.58	2.59	2.59	3.5	3.5	3.4	3.5	3.5	3.5	3.5	3.5	3.5	3.5	3.5	3.5	3.5
1600279	AP	Laranjal do Jari		-52.5390207369	-0.8556645	Mazagão	Sul do Amapá	39942	46639	30782998	1.29	542162	46639	NA	541838	468851	395925	346803	327665	301435	265022	221353	180813	158929	145133	128268	110259	91965	90102	NA	9.3	25.7	28074	28.07	29.1	29.1	38.7	38.7	38.7	38.7	38.7	38.7	39.52	39.52	39.52	39.52	39.52	42.7	42.7
1600303	AP	Macapá	True	-51.057405457	0.03895101	Macapá	Sul do Amapá	398204	465495	6503458	62.14	8901882	465495	NA	8279310	7450351	6196918	5503896	5072908	4711508	4020786	3604034	2876944	2628386	2303404	2171527	1833132	1546657	1373515	NA	282	304.7	328229	336.45	376.89	412.2	495.8	502.9	524.2	525.4	539.7	664.8	664.8	667.3	667.3	667.3	667.3	694.52	707.86
1600402	AP	Mazagão		-51.2860768561	-0.1243963288	Mazagão	Sul do Amapá	17032	19981	13294778	1.3	207989	19981	NA	214913	177378	173752	150946	117612	111697	112499	83646	73695	59210	63802	58295	44062	38110	40520	NA	6.9	6.9	10228	10.22	10.19	10.19	10.2	10.2	10.2	10.2	10.2	10.2	11.39	11.39	11.39	11.39	11.39	12.1	26.46
1600501	AP	Oiapoque		-51.8305525553	3.8511307326	Oiapoque	Norte do Amapá	20509	24892	22625286	0.91	282062	24892	NA	288112	245650	218669	193371	194864	170285	153377	125826	105292	91743	76742	67038	62579	47133	42856	NA	9.3	9.3	13311	13.76	13.8	15	15	15	15	14.9	14.9	14.9	16	16	16	16	16	16.8	16.8
1600535	AP	Porto Grande		-51.414448823	0.7125547018	Macapá	Sul do Amapá	16809	20143	4428013	3.82	274427	20143	NA	267558	244873	219701	211985	163494	147415	138327	134077	115878	62671	54583	51967	75637	56609	47000	NA	NA	8.9	8911	8.91	8.89	9	8.9	8.9	16.6	16.7	16.7	16.7	16.69	16.69	16.69	16.69	16.69	16.87	16.87
1600550	AP	Pracuúba		-50.7842537213	1.7425084871	Amapá	Norte do Amapá	3793	4655	4948511	0.77	58417	4655	NA	57776	50224	41193	37126	31325	26978	24490	19040	16903	13235	11498	10627	10910	9330	7893	NA	NA	1.6	3275	3.27	3.29	3.2	3.3	3.3	3.2	3.3	3.3	3.3	3.7	3.7	3.7	3.7	3.7	3.7	5.21
1600600	AP	Santana		-51.1728464651	-0.0383734791	Macapá	Sul do Amapá	101262	113854	1541224	64.11	1874614	113854	NA	1819411	1476769	1274490	1075428	982754	900487	786609	717323	608792	538048	494249	485573	444350	384973	365902	NA	8.3	83.7	86754	99.62	113.5	105	105	105	117.6	117.7	117.7	127.7	127.7	127.7	127.7	127.7	127.7	154.2	155.06
1600709	AP	Tartarugalzinho		-50.9127861523	1.5098482403	Amapá	Norte do Amapá	12563	15665	6684705	1.87	163697	15665	NA	194912	136170	112856	101676	102254	101898	77253	50416	44835	38675	31438	27465	32695	23304	16514	NA	NA	2.2	2515	2.21	2.5	2.59	7.3	7.3	7.3	7.3	7.3	7.3	9.33	9.33	9.33	9.33	9.33	10.54	10.54
1600808	AP	Vitória do Jari		-52.4196147796	-0.9189770885	Mazagão	Sul do Amapá	12428	14680	2508979	5.01	158293	14680	NA	151064	126790	110385	104285	91667	85835	70864	66299	56330	48909	42339	36012	33627	29010	25594	0	0	NA	4127	4.12	4.09	4.09	4.1	4.1	4.1	4.1	4.1	4.1	4.73	4.73	4.73	4.73	4.73	4.73	4.73
1700251	TO	Abreulândia		-49.1624375555	-9.621790712	Miracema do Tocantins	Ocidental do Tocantins	2391	2555	1895212	1.26	27191	2555	NA	26613	20746	18710	16234	14973	13259	11405	10287	9886	8378	7824	6246	8128	5484	4990	NA	NA	NA	6	NA	5.54	6.17	5.9	5.9	5.9	6.6	6.6	6.6	6.6	6.6	9.36	9.35	9.35	10.07	10.07
1700301	TO	Aguiarnópolis		-47.4704565879	-6.5471708206	Bico do Papagaio	Ocidental do Tocantins	5162	6307	235394	21.93	87917	6307	NA	107771	80978	65391	65256	58659	52954	34357	25709	19279	16736	14779	11949	18761	8955	5816	0	0	NA	NA	NA	NA	NA	NA	NA	NA	NA	NA	NA	20.23	17.5	19.01	19.01	19.01	19.01	25.5
1700350	TO	Aliança do Tocantins		-48.9412400221	-11.3037430465	Gurupi	Ocidental do Tocantins	5671	5565	1579751	3.59	64982	5565	NA	63294	52879	51979	46764	41793	32721	27631	27788	31261	31757	31696	21298	21308	21794	19096	NA	NA	NA	NA	NA	16.75	17.17	13	24.5	24.5	23.66	23.66	24.95	26	26	26	34.9	38.13	39.06	39.21
1700400	TO	Almas		-47.1741716842	-11.5745234694	Dianópolis	Oriental do Tocantins	7586	7340	4013243	1.89	107405	7340	NA	93826	83699	73074	62942	52338	43633	35436	32621	33333	29601	26678	21592	17363	15771	13330	NA	NA	NA	29.2	12.19	26.01	27.21	16.4	16.4	17.9	18.49	18.49	27.78	27.78	10.78	27.78	27.78	27.78	27.78	27.78
1700707	TO	Alvorada		-49.1268114067	-12.4788153208	Gurupi	Ocidental do Tocantins	8374	8526	1212167	6.91	233661	8526	NA	218020	197775	214031	144372	121002	86304	69828	60946	50337	44538	41124	34057	31270	26908	23831	NA	NA	NA	49.7	NA	38.05	38.18	59.1	59.7	59.7	59.65	59.66	60.12	60.12	66.12	66.28	66.28	66.28	66.28	68.94
1701002	TO	Ananás		-48.0797646062	-6.3628181541	Bico do Papagaio	Ocidental do Tocantins	9865	9798	1576973	6.26	86089	9798	NA	85113	76290	69441	61771	54407	49249	44088	42090	37584	36460	33702	27699	28396	21738	19397	NA	NA	NA	NA	NA	NA	NA	NA	NA	NA	NA	28	NA	78.01	78	78	84	90	90	108
1701051	TO	Angico		-47.8620778392	-6.3877527497	Bico do Papagaio	Ocidental do Tocantins	3175	3401	451733	7.03	30573	3401	NA	28697	22557	20737	25223	25339	15985	14398	11818	10334	9403	8395	6794	5805	4462	3798	NA	NA	NA	NA	NA	8.83	9.31	7.6	7.6	9	6.28	6.29	6.29	9.56	9.56	9.56	9.56	9.56	9.56	9.56
1701101	TO	Aparecida do Rio Negro		-47.9766700114	-9.9558777146	Porto Nacional	Oriental do Tocantins	4213	4672	1160368	3.63	72738	4672	NA	59320	51983	47884	32141	30363	22731	18909	16677	16882	18799	14855	10268	9507	6580	6480	NA	NA	NA	14.1	16.48	13.71	16.48	17.2	17.2	11.8	11.84	11.85	11.85	18.85	19.99	19.99	21.24	21.24	21.24	21.24
1701309	TO	Aragominas		-48.5234301923	-7.1643492714	Araguaína	Ocidental do Tocantins	5882	5887	1173035	5.01	53152	5887	NA	49741	42748	40141	34844	30946	25455	22969	24535	21536	19734	18986	13940	15118	11894	10865	NA	NA	NA	NA	NA	10.65	12.19	6.8	8.2	8.2	4.35	4.35	4.35	8.2	8.2	8.2	8.2	8.2	8.2	8.2
1701903	TO	Araguacema		-49.5618126396	-8.8018025441	Miracema do Tocantins	Ocidental do Tocantins	6317	6934	2778452	2.27	69112	6934	NA	58672	52350	45328	37094	32645	27230	23242	21321	20972	18883	17751	14299	17842	12352	11220	NA	NA	NA	22.7	31.16	17.28	18.04	16.8	16.8	17.7	17.66	20.62	22.02	32.35	32.35	34.04	34.04	34.04	44.37	44.37
1702000	TO	Araguaçu		-49.8286124433	-12.9255837119	Rio Formoso	Ocidental do Tocantins	8786	8734	5167652	1.7	138326	8734	NA	121562	113535	102934	97398	84412	73269	64121	57389	52854	50459	48683	37189	41798	34066	31765	NA	NA	NA	30	NA	24.01	25.34	30.8	30.8	30.8	33.97	33.97	33.97	33.97	33.97	33.97	33.97	33.97	33.97	38.09
1702109	TO	Araguaína		-48.2087052519	-7.1913289397	Araguaína	Ocidental do Tocantins	150484	173112	4000416	37.62	3053585	173112	NA	2887139	2434281	2139828	1980668	1695273	1466467	1201391	1114126	974523	884199	764903	653464	571508	443060	350941	NA	NA	347.5	546.1	312	438.57	333	420	436	444.5	256.32	502.5	524	547	579.97	600.9	707.07	772.83	785.99	861.5
1702158	TO	Araguanã		-48.6437495469	-6.58224942	Araguaína	Ocidental do Tocantins	5030	5581	836.03	6.02	52834	5581	NA	50347	44861	41164	37212	33149	28523	23461	21046	20935	20197	17083	11990	12601	11199	9688	NA	NA	NA	NA	NA	NA	10.64	10.7	10.7	10.7	15.96	11.33	20.01	20	20	20.83	20.83	20.83	20.83	20.83
1702208	TO	Araguatins		-48.123507343	-5.650586473	Bico do Papagaio	Ocidental do Tocantins	31329	34810	2625286	11.93	304592	34810	NA	286238	230764	202268	193361	141597	125459	105253	96553	82542	77798	72217	61993	55371	45305	35456	NA	NA	NA	NA	NA	5	2	NA	45	50	50	60	70	75	NA	NA	45	72	NA	NA
1702307	TO	Arapoema		-49.0756373853	-7.6525697354	Araguaína	Ocidental do Tocantins	6742	6777	1552217	4.34	86767	6777	NA	78412	72325	62901	54103	51879	44667	40477	36438	34445	33054	31688	26482	25839	20583	18274	NA	NA	NA	30.9	20.37	24.13	20.37	22.3	23.1	24	24.05	24.05	24.05	31.59	32.12	34.12	38.92	38.92	43.07	43.07
1702406	TO	Arraias		-46.9461070586	-12.9344198593	Dianópolis	Oriental do Tocantins	10645	10752	5786871	1.84	137357	10752	NA	157478	120303	102544	117229	105839	69617	57559	53779	45455	43676	42245	34443	34828	26133	25046	NA	NA	NA	48.5	24	35.47	36.54	31	31	31.1	31.12	31.12	31.12	31.12	31.12	31.12	31.12	31.62	31.75	31.75
1702554	TO	Augustinópolis		-47.880956791	-5.4654142959	Bico do Papagaio	Ocidental do Tocantins	15950	17861	394976	40.38	171442	17861	NA	165829	137688	118462	101686	88956	79699	65166	58804	48388	42470	39171	30577	27513	18835	22345	NA	NA	NA	56	23.78	46.4	23.97	33.7	34.3	34.6	35	35.06	35.06	38.89	41.41	44.81	45.46	46.58	46.88	52.5
1702703	TO	Aurora do Tocantins		-46.4070829809	-12.7084898611	Dianópolis	Oriental do Tocantins	3446	3709	752.83	4.58	33885	3709	NA	31699	27212	24915	21789	20893	18229	14761	11630	10971	10503	10341	9294	9725	7560	7072	NA	NA	NA	20	NA	14.65	14.56	12	12	12	12	12.3	12.3	12.3	12.3	15.63	15.63	15.63	15.63	16.04
1702901	TO	Axixá do Tocantins		-47.7741560325	-5.6243090659	Bico do Papagaio	Ocidental do Tocantins	9275	9741	150213	61.75	83100	9741	NA	79718	64913	58117	52291	47490	40252	35248	28049	24576	23735	23247	19739	16440	13393	11752	NA	NA	NA	NA	NA	NA	NA	NA	25	26.8	26.8	32.8	35	37	NA	NA	NA	25	NA	NA
1703008	TO	Babaçulândia		-47.758816127	-7.2018645321	Araguaína	Ocidental do Tocantins	10424	10744	1788463	5.83	90148	10744	NA	84676	61026	61868	58612	55080	44107	37555	30202	26679	24084	23139	18001	17970	15245	13235	NA	NA	NA	25.9	NA	18.64	20.07	21.6	10.9	12.5	12.45	12.45	12.45	10.8	13.8	13.8	13.8	13.8	13.91	13.91
1703057	TO	Bandeirantes do Tocantins		-48.5783806049	-7.7648591413	Araguaína	Ocidental do Tocantins	3122	3460	1541846	2.02	90841	3460	NA	83175	56894	70020	45296	40203	40759	26532	24627	24562	32912	21777	15497	16984	12983	12820	0	0	NA	7.1	5.4	5.95	5.4	5.4	5.5	5.5	8.66	5.74	8.66	8.66	14.28	14.28	14.28	12.38	12.38	13.45
1703073	TO	Barra do Ouro		-47.6871349692	-7.6917665987	Jalapão	Oriental do Tocantins	4123	4503	1106345	3.73	50186	4503	NA	44373	38544	30163	25458	20491	17899	14138	13439	11771	9281	8502	5803	5936	4471	3778	0	0	NA	NA	NA	NA	6	6	4.4	4.4	12.29	8.21	8.21	8.78	8.78	9.8	9.08	9.08	9.08	9.08
1703107	TO	Barrolândia		-48.7314605907	-9.8316533645	Miracema do Tocantins	Ocidental do Tocantins	5349	5622	713.3	7.5	55294	5622	NA	53920	46669	46217	38099	36475	33391	27823	23844	22519	21312	20675	17119	14718	12942	10067	NA	NA	NA	32.3	NA	22.22	22.95	19.8	19.8	19.8	25.06	26.07	26.07	26.07	26.07	26.68	26.76	26.76	30.03	22.77
1703206	TO	Bernardo Sayão		-48.8990543467	-7.8685124833	Miracema do Tocantins	Ocidental do Tocantins	4456	4525	926888	4.81	54351	4525	NA	50558	46469	41943	37848	37186	33068	27242	23518	21866	21335	20555	16741	22082	15837	15279	NA	NA	NA	NA	15.75	10.42	15.75	15.8	17.5	17.5	18.64	18.6	19.7	19.7	19.7	19.7	15.9	22.9	22.9	22.9
1703305	TO	Bom Jesus do Tocantins		-48.1663804935	-8.9633480129	Porto Nacional	Oriental do Tocantins	3768	4590	1332672	2.83	70969	4590	NA	45052	44726	32780	28849	25409	19848	14606	11688	13179	12529	10677	7850	9555	5729	5107	NA	NA	NA	NA	NA	NA	NA	NA	NA	NA	NA	NA	NA	NA	20	NA	NA	8	8	8
1703602	TO	Brasilândia do Tocantins		-48.4853744191	-8.3848893511	Miracema do Tocantins	Ocidental do Tocantins	2064	2188	641467	3.22	34677	2188	NA	31570	26582	21270	18970	20723	17496	16881	13888	14749	12603	8514	6948	6551	5057	4575	NA	NA	NA	5.6	6.03	6.26	6.03	6	6	6.4	6.4	6.75	6.75	7.93	7.93	7.93	10.23	12.92	12.92	13.76
1703701	TO	Brejinho de Nazaré		-48.5586602282	-11.0108050562	Gurupi	Ocidental do Tocantins	5185	5475	1724.45	3.01	89433	5475	NA	77799	68074	64337	48612	45022	37302	32528	24960	25856	31843	23082	16971	18332	11908	11215	NA	NA	NA	16.1	18.81	13.77	18.81	18.8	18.2	8.1	8.11	8.11	8.11	36.9	36.9	40.16	40.16	40.16	40.16	40.16
1703800	TO	Buriti do Tocantins		-48.2232501281	-5.3135388564	Bico do Papagaio	Ocidental do Tocantins	9768	10988	251921	38.77	68085	10988	NA	66688	57977	53910	49310	39384	33649	29106	24435	20874	21152	18260	14286	12220	8917	7904	NA	NA	NA	NA	20.5	27.39	23.5	23.7	23.7	23.9	30.55	25.89	32.47	31.54	33.94	34.29	34.8	34.8	35.3	29.2
1703826	TO	Cachoeirinha		-47.9141977786	-6.1132416465	Bico do Papagaio	Ocidental do Tocantins	2148	2266	352346	6.1	21536	2266	NA	17929	15112	13908	13097	11586	10007	8601	7672	6572	6191	5608	4494	3559	2485	2238	NA	NA	NA	NA	NA	NA	NA	NA	NA	NA	NA	NA	NA	NA	NA	NA	NA	20	NA	NA
1703842	TO	Campos Lindos		-46.8019743467	-7.9716813941	Jalapão	Oriental do Tocantins	8139	9604	3240177	2.51	321029	9604	NA	286958	276422	205546	161233	147049	126804	93983	65849	83029	77434	75858	38548	27981	21665	14485	NA	NA	NA	NA	NA	6.89	12.5	13.8	17.4	19.9	19.9	19.9	19.9	26.39	26.39	28.69	28.69	28.69	28.69	28.69
1703867	TO	Cariri do Tocantins		-49.171040729	-11.8889974639	Gurupi	Ocidental do Tocantins	3756	4238	1128601	3.33	186584	4238	NA	127304	102874	91632	63927	56955	52899	43541	38660	36229	23807	19215	14760	11558	23977	61491	NA	NA	NA	12.2	NA	9.86	7.65	8.2	8.2	8.2	12.3	12.65	10.92	10.92	10.92	11.49	13.93	15.54	15.54	15.54
1703883	TO	Carmolândia		-48.3959599306	-7.0314787779	Araguaína	Ocidental do Tocantins	2316	2531	339405	6.82	32907	2531	NA	30244	24400	22854	20878	18719	16229	12984	11375	9743	9376	8941	6980	8662	6266	5229	NA	NA	NA	NA	NA	NA	NA	9.5	9.5	9.5	9.5	9.52	9.52	9.52	9.52	9.52	9.52	9.52	9.52	9.52
1703891	TO	Carrasco Bonito		-48.0306334266	-5.3226613549	Bico do Papagaio	Ocidental do Tocantins	3688	4019	192939	19.11	29078	4019	NA	27368	23420	21246	19058	16387	13681	12087	11361	9864	8896	7948	5839	6051	4847	4708	NA	NA	NA	NA	NA	NA	NA	NA	NA	NA	NA	NA	NA	7.96	7.97	9.55	9.62	9.62	10.43	10.43
1703909	TO	Caseara		-49.9486922678	-9.2674062189	Miracema do Tocantins	Ocidental do Tocantins	4601	5193	1691637	2.72	66601	5193	NA	56380	42863	34014	28715	27266	22780	17862	16454	16517	16465	13086	10781	13827	10188	10663	NA	NA	NA	17.6	NA	13.57	14.23	12.9	12.9	12.9	12.9	12.9	14.09	14.27	14.27	15.14	15.14	15.14	15.14	15.3
1704105	TO	Centenário		-47.3383985146	-8.9584636391	Jalapão	Oriental do Tocantins	2566	2835	1954699	1.31	24631	2835	NA	20081	20555	17161	15279	14800	15044	11536	9475	8769	7851	6340	5164	4545	3355	3151	NA	NA	NA	5.9	NA	4.93	5.65	8.6	8.6	9	8.95	9.78	9.78	9.78	9.78	9.78	9.78	9.78	9.78	9.78
1704600	TO	Chapada de Areia		-49.183107858	-10.1419885833	Rio Formoso	Ocidental do Tocantins	1335	1402	659249	2.03	17136	1402	NA	15411	13609	12499	11127	9703	7861	6562	5749	5606	5303	5298	4009	5129	4043	3814	0	0	NA	NA	NA	NA	NA	NA	NA	NA	NA	NA	NA	NA	NA	NA	NA	NA	NA	NA
1705102	TO	Chapada da Natividade		-47.7539048919	-11.6242678314	Dianópolis	Oriental do Tocantins	3277	3363	1646472	1.99	56452	3363	NA	43802	40865	31174	27637	27128	24166	18206	15087	13957	11748	11591	8495	7146	5607	5387	0	0	NA	NA	NA	5.47	6.21	5.5	5.5	6.2	6.19	6.19	6.59	6.59	7.04	7.04	7.04	7.4	7.4	7.4
1705508	TO	Colinas do Tocantins		-48.4815945437	-8.0546246755	Araguaína	Ocidental do Tocantins	30838	34416	843846	36.54	521136	34416	NA	472128	406845	351447	314491	271609	260849	272021	242367	182194	163929	156004	124418	97525	83780	54149	NA	NA	63.82	124.5	82.11	106.81	82.11	82.3	84	84.2	84.32	84.77	84.77	127.59	127.59	127.59	122.5	123.8	183.06	208.29
1705557	TO	Combinado		-46.5520723403	-12.818607672	Dianópolis	Oriental do Tocantins	4669	4863	209572	22.28	50212	4863	NA	47370	39796	36548	29499	27684	26227	22088	18119	15767	15141	14373	10986	11915	10608	9594	NA	NA	NA	33.8	15	25.18	25.57	15.3	15.9	15.9	15.93	15.93	16.23	16.23	16.23	16.09	16.09	16.59	16.59	16.59
1705607	TO	Conceição do Tocantins		-47.2928688108	-12.217277767	Dianópolis	Oriental do Tocantins	4182	4194	2500.74	1.67	37670	4194	NA	35732	30448	28013	25437	22725	20266	17289	14776	16775	12375	11960	10372	10229	8279	7380	NA	NA	NA	14	NA	12.52	13.39	10.3	10.3	10.3	10.33	11.53	11.53	12.2	12.52	12.52	12.79	13.71	13.71	13.71
1706001	TO	Couto Magalhães		-49.1765715709	-8.3551183696	Miracema do Tocantins	Ocidental do Tocantins	5009	5477	1585786	3.16	58579	5477	NA	55500	47330	40695	38466	37146	31367	25892	17976	13437	11951	11211	9214	10365	8197	7892	NA	NA	NA	12.7	8.03	10.8	8.03	10.3	10.3	10.3	10.33	10.48	10.48	10.48	10.48	12.48	15.3	17.95	17.95	17.95
1706100	TO	Cristalândia		-49.1863002913	-10.5907246371	Rio Formoso	Ocidental do Tocantins	7234	7380	1848241	3.91	86582	7380	NA	82712	67725	61109	54393	52729	47377	36313	34671	34221	34695	33768	28139	26772	23810	20365	NA	NA	NA	46.6	NA	37.87	37.81	31.9	31.9	31.9	30.74	30.25	32.25	32.25	32.25	32.41	32.5	33.15	33.15	28.69
1706258	TO	Crixás do Tocantins		-48.9155138256	-11.1042742936	Gurupi	Ocidental do Tocantins	1564	1694	986693	1.59	29493	1694	NA	25061	24688	20520	18920	15606	12367	11236	10444	9659	9315	17391	7148	7222	4924	6988	0	0	NA	NA	NA	3.5	3.61	3	3	3	4.93	4.94	4.94	4.94	4.94	4.94	4.92	6.67	6.67	6.67
1706506	TO	Darcinópolis		-47.7521611103	-6.7123510015	Bico do Papagaio	Ocidental do Tocantins	5273	5912	1639162	3.22	70223	5912	NA	66302	54386	45196	39959	36271	31198	23645	21239	21554	17100	13467	10055	12193	7236	6487	NA	NA	NA	11.3	NA	NA	0	NA	NA	11.4	11.4	11.4	NA	11.4	NA	NA	NA	NA	NA	NA
1707009	TO	Dianópolis		-46.8204090669	-11.6252318781	Dianópolis	Oriental do Tocantins	19112	21457	3217313	5.94	367744	21457	NA	312851	306192	280644	264357	191432	204726	174189	99394	89810	92372	63279	52785	90689	43139	39351	NA	NA	NA	85.9	54.5	63.23	65.83	61	71.6	73.8	74.17	74.17	65.77	75	76.1	76.1	76.1	76.1	76.1	76.1
1707108	TO	Divinópolis do Tocantins		-49.2054131874	-9.7953011402	Miracema do Tocantins	Ocidental do Tocantins	6363	6823	2347434	2.71	80686	6823	NA	73311	66497	59753	51343	46123	40575	35028	30754	25141	22716	21682	18523	18102	13726	12307	NA	NA	NA	NA	NA	17.65	21.05	31.9	32.3	32.3	32.52	34.82	34.82	35.68	36.12	36.39	36.51	36.51	36.94	36.94
1707207	TO	Dois Irmãos do Tocantins		-49.0673386443	-9.2612967098	Miracema do Tocantins	Ocidental do Tocantins	7161	7294	3757036	1.91	70155	7294	NA	69386	58790	54146	46594	43460	35116	28325	25392	22155	22362	22949	18327	23599	18749	18687	NA	NA	NA	17.2	12.64	13.28	12.64	12.7	12.7	13.6	13.58	18.73	18.73	18.72	18.72	20	20	20	20	20
1707306	TO	Dueré		-49.2658759162	-11.3412854168	Rio Formoso	Ocidental do Tocantins	4592	4725	3424852	1.34	91715	4725	NA	78199	70078	68883	55729	51818	44798	32525	29659	32122	39500	44687	24026	25546	21999	24901	NA	NA	NA	12.8	NA	14.05	7.86	11	17.5	17.5	18.5	18.53	18.53	20.92	20.92	20.92	20.62	21.79	21.79	21.79
1707405	TO	Esperantina		-48.5441476004	-5.3666080594	Bico do Papagaio	Ocidental do Tocantins	9476	10651	504023	18.8	69235	10651	NA	68008	59145	52421	44966	37463	31106	27105	26394	23180	19170	17311	13710	12087	8890	6895	NA	NA	NA	2	NA	0.12	0	NA	NA	NA	NA	NA	NA	23.28	26.08	26.08	26.05	27.55	27.55	27.55
1707553	TO	Fátima		-48.8989826587	-10.7525087281	Rio Formoso	Ocidental do Tocantins	3805	3882	382907	9.94	52290	3882	NA	43961	37691	37425	33906	30732	27025	24497	21073	19868	18758	17480	14830	13942	10781	8253	NA	NA	NA	17	0.2	11.73	15.18	29.3	29.3	29.3	23.34	24.54	25.53	25.53	25.53	25.63	25.63	25.63	25.63	25.63
1707652	TO	Figueirópolis		-49.1738467307	-12.1367799832	Gurupi	Ocidental do Tocantins	5340	5369	1930072	2.77	135156	5369	NA	118029	106076	83429	69695	59871	61761	46592	43280	44292	42296	38217	25709	46581	29662	19270	NA	NA	NA	34	NA	24.85	24.88	28.7	28.7	29.9	29.91	29.91	29.91	29.91	29.91	29.91	29.91	29.91	29.91	31.78
1707702	TO	Filadélfia		-47.4849641415	-7.3376119059	Araguaína	Ocidental do Tocantins	8505	8871	1988081	4.28	85440	8871	NA	78516	69463	61691	59687	50151	42241	35750	31225	27734	23990	23158	17982	17128	13989	12711	NA	NA	NA	23.5	NA	19.33	20.04	20.1	15.6	15.6	15.55	17.19	17.19	20.35	20.51	20.51	20.51	20.51	20.52	20.52
1708205	TO	Formoso do Araguaia		-49.5268603629	-11.8051419686	Rio Formoso	Ocidental do Tocantins	18427	18713	13423378	1.37	324854	18713	NA	325638	259929	234202	214558	188139	162295	131880	115789	127047	146736	178671	110456	117500	125797	123744	NA	NA	61.12	37.3	NA	39.58	53.63	64	69.5	70.7	71.72	71.72	72.93	72.92	73.72	73.72	73.72	73.72	73.72	87.06
1708254	TO	Fortaleza do Tabocão		-48.517426421	-9.0589653011	Miracema do Tocantins	Ocidental do Tocantins	2419	2570	621562	3.89	121510	2570	NA	104411	79394	68689	59252	64710	58118	55306	41980	32284	31147	24426	16637	13511	9284	7043	NA	NA	NA	10.7	NA	8.49	9.23	9.4	9.4	9.4	9.4	9.92	9.92	9.92	11.42	11.42	11.42	11.42	11.42	11.42
1708304	TO	Goianorte		-48.9368901924	-8.7705208048	Miracema do Tocantins	Ocidental do Tocantins	4956	5144	1800983	2.75	51325	5144	NA	46538	40083	37130	33663	30476	24830	19584	16263	15037	15051	15364	11701	14834	11081	10533	NA	NA	NA	8.2	NA	7.52	10.22	10.2	10.2	10.2	10.22	11.22	13.19	13.19	13.19	13.19	13.19	13.19	13.19	13.19
1709005	TO	Goiatins		-47.3154354892	-7.7091723902	Jalapão	Oriental do Tocantins	12064	12894	6408602	1.88	130064	12894	NA	111081	107145	82117	77204	61354	61053	41118	34319	36078	27742	24025	18235	17655	13613	12107	NA	NA	NA	24.2	NA	18.89	20	20	16.9	16.9	23.85	22.39	22.61	23.69	23.69	25.94	25.94	25.94	28.57	28.57
1709302	TO	Guaraí		-48.5086406065	-8.8361656575	Miracema do Tocantins	Ocidental do Tocantins	23200	25399	2268161	10.23	464702	25399	NA	414598	349655	322618	277727	248891	225890	166809	139492	126448	114077	97043	79277	66431	52129	39966	NA	NA	85.2	124.9	36.2	94.75	99.94	100.7	101.2	101.2	102.76	115.6	117.8	49.4	49.4	50.3	50.3	50.3	142.89	27.78
1709500	TO	Gurupi		-49.0714774689	-11.7297723229	Gurupi	Ocidental do Tocantins	76755	84628	1836091	41.8	1683201	84628	NA	1616666	1468283	1259857	1234374	944022	857430	751218	659979	586267	511339	482978	398586	363273	341235	275145	NA	NA	227.4	340.6	238.71	270.64	259.51	262.5	250.9	274.9	309.39	309.73	317.08	319	324	333.13	413.29	425.55	467.3	479.7
1709807	TO	Ipueiras		-48.4519262289	-11.2462886216	Porto Nacional	Oriental do Tocantins	1639	1918	815254	2.01	30990	1918	NA	27536	24958	20870	15536	16130	14636	8779	7447	6269	5125	4971	4119	6021	3026	2623	0	0	NA	NA	NA	NA	2.65	4.3	4.3	43	7.39	3.4	7.4	11.48	11.48	11.48	11.48	11.48	11.73	11.73
1710508	TO	Itacajá		-47.7681124027	-8.3909805523	Jalapão	Oriental do Tocantins	7104	7434	3051.36	2.33	78337	7434	NA	71812	59190	53493	49459	42079	33753	30144	25400	23755	22821	19139	16443	16635	11709	9984	NA	NA	NA	NA	NA	NA	NA	NA	NA	NA	NA	NA	NA	NA	NA	16.55	NA	17.26	18.04	18.08
1710706	TO	Itaguatins		-47.479935949	-5.7753850884	Bico do Papagaio	Ocidental do Tocantins	6029	6007	739858	8.15	46228	6007	NA	42853	40445	41320	33169	30716	23622	21823	20523	18696	17530	16495	13798	11760	9212	8545	NA	NA	NA	NA	NA	NA	NA	NA	NA	NA	NA	NA	NA	NA	NA	NA	NA	NA	56	NA
1710904	TO	Itapiratins		-48.1111996095	-8.3843295934	Jalapão	Oriental do Tocantins	3532	3752	1243961	2.84	59210	3752	NA	48080	37936	32554	29689	30469	27417	16101	14878	13893	11338	9645	7245	8674	5726	5966	NA	NA	NA	NA	NA	NA	NA	6.2	4.2	4.2	4.8	8.61	9.81	9.81	9.81	9.81	9.81	9.81	9.81	9.81
1711100	TO	Itaporã do Tocantins		-48.6932637032	-8.5688286116	Miracema do Tocantins	Ocidental do Tocantins	2445	2470	972977	2.51	33786	2470	NA	30359	27516	25457	22390	24257	20926	16695	12954	12517	12919	13042	10120	14282	9944	9975	NA	NA	NA	NA	NA	NA	7.38	6.1	6.1	6.1	7.1	7.1	7.7	7.7	7.7	7.7	7.7	7.7	9.1	10.5
1711506	TO	Jaú do Tocantins		-48.5946082927	-12.6529263693	Gurupi	Ocidental do Tocantins	3507	3791	2173047	1.61	42388	3791	NA	38722	33844	31748	26878	25908	23651	19543	16760	14853	13988	14532	10566	13087	9721	10268	NA	NA	NA	6.5	5.09	5.52	5.09	5.8	7.4	7.4	30.63	27.33	30.64	6.73	6.73	6.73	6.73	6.73	6.73	6.73
1711803	TO	Juarina		-49.0986431854	-8.1174239676	Miracema do Tocantins	Ocidental do Tocantins	2231	2237	481048	4.64	21278	2237	NA	20055	17744	16229	14853	13094	10809	9072	8750	8023	7876	7388	6210	6369	4941	4909	NA	NA	NA	7.6	6.69	5.94	6.69	7.1	7.1	7.1	7.08	7.08	7.08	7.08	7.08	7.08	8.74	7.29	7.29	7.87
1711902	TO	Lagoa da Confusão		-49.6200853391	-10.7886955576	Rio Formoso	Ocidental do Tocantins	10210	12501	10564683	0.97	433354	12501	NA	329552	260998	204658	170220	153939	137973	88423	69804	72276	94735	91515	50091	71015	41578	45005	NA	NA	NA	NA	2.59	13.01	14.51	14.8	18.5	18.5	29.16	29.97	29.97	29.97	29.97	35.44	35.52	37.23	41.23	29.2
1711951	TO	Lagoa do Tocantins		-47.5614466303	-10.296886697	Jalapão	Oriental do Tocantins	3525	4115	911342	3.87	30879	4115	NA	28513	22791	21864	17744	16168	14882	11712	9559	7765	6870	6341	5207	4424	4559	4258	NA	NA	NA	NA	7.4	9.14	7.4	8.2	8.2	7.5	7.53	8.73	8.73	10.66	10.66	10.66	10.94	10.94	10.94	11.39
1712009	TO	Lajeado		-48.3585039507	-9.7446824357	Porto Nacional	Oriental do Tocantins	2773	3059	322485	8.6	47376	3059	NA	43321	35119	30949	29084	24533	21953	20253	21558	19259	18468	14553	13524	13851	5741	4034	NA	NA	NA	0.2	NA	6.11	8.68	11.2	10.6	11.2	11.17	14.46	14.46	14.46	14.45	14.45	14.45	14.45	14.45	14.76
1712157	TO	Lavandeira		-46.5066757157	-12.7916587877	Dianópolis	Oriental do Tocantins	1605	1845	519614	3.09	57844	1845	NA	76562	52727	55197	29817	25984	20591	16532	16513	18143	14357	26246	9829	3583	2871	2736	0	0	NA	NA	NA	NA	NA	NA	NA	NA	NA	NA	NA	NA	NA	NA	NA	NA	2.98	2.98
1712405	TO	Lizarda		-46.6751654558	-9.5945702878	Jalapão	Oriental do Tocantins	3725	3791	5723234	0.65	27007	3791	NA	24965	21711	19597	18046	15727	13485	11242	9750	8490	7940	8133	6835	6924	5052	4745	NA	NA	NA	10.8	NA	8.24	11.07	11.8	11.8	11.8	11.82	11.49	12.09	12.09	12.09	12.09	12.09	12.09	12.09	12.09
1712454	TO	Luzinópolis		-47.8568280414	-6.1939896602	Bico do Papagaio	Ocidental do Tocantins	2622	2992	279563	9.38	29464	2992	NA	36436	24009	22805	20334	18589	17209	15502	12205	11053	9058	8744	7272	4150	3005	2539	0	0	NA	6.5	5.51	5.81	6.51	5.3	5.5	7.4	8.25	7.18	8.54	11.89	11.89	11.89	11.89	11.89	11.89	11.89
1712504	TO	Marianópolis do Tocantins		-49.6510339944	-9.7988803594	Miracema do Tocantins	Ocidental do Tocantins	4352	4976	2091374	2.08	66029	4976	NA	60716	44316	40835	34235	33555	28282	23402	20612	19562	19707	17719	12904	14553	12871	11925	NA	NA	NA	11.4	NA	10.04	10.48	9.3	9.3	9.3	9.3	9.3	10.8	11.09	11.09	11.09	11.09	11.09	11.09	11.16
1712702	TO	Mateiros		-46.4124657431	-10.5444288461	Jalapão	Oriental do Tocantins	2223	2570	9681658	0.23	168402	2570	NA	125520	79681	79636	49394	93311	55986	28451	24741	27795	28047	22179	9847	9169	2821	12428	NA	NA	NA	NA	NA	NA	NA	NA	NA	NA	NA	NA	NA	NA	NA	NA	NA	NA	NA	NA
1712801	TO	Maurilândia do Tocantins		-47.5048799602	-5.9525664212	Bico do Papagaio	Ocidental do Tocantins	3154	3386	738105	4.27	26287	3386	NA	24742	20786	18698	16974	16087	15004	12209	11015	9244	7878	7239	5832	5066	3927	3790	NA	NA	NA	NA	9.35	8.46	9.35	9.4	9.4	8.8	5.58	8.75	8.75	10.54	10.54	10.54	10.54	10.54	10.54	10.54
1713205	TO	Miracema do Tocantins		-48.3879913115	-9.5683460776	Miracema do Tocantins	Ocidental do Tocantins	20684	19340	2656.09	7.79	393507	19340	NA	417036	489447	427505	411917	415065	420642	293315	230545	272879	267160	273513	227431	232577	128563	44298	NA	NA	100.1	118.7	NA	99.7	80.76	81	81	84.5	84.5	105.44	105.44	105.44	105.44	105.44	105.44	105.44	108.74	110
1713304	TO	Miranorte		-48.5926319369	-9.5174047311	Miracema do Tocantins	Ocidental do Tocantins	12623	13363	1031624	12.24	168176	13363	NA	146539	120793	116524	109323	83657	68479	63384	57283	52275	48851	51209	39017	34300	24836	31304	NA	NA	NA	68.7	NA	49.59	49.11	51.6	51.6	57.6	51.63	46.96	46.96	50.61	50.61	50.61	50.61	50.61	50.61	15.95
1713601	TO	Monte do Carmo		-48.1104200299	-10.7635421946	Porto Nacional	Oriental do Tocantins	6716	7654	3616674	1.86	118722	7654	NA	81918	72954	67588	54331	56031	46733	28961	23818	26149	25200	18020	16016	79193	21597	20334	NA	NA	NA	16	14.07	11.8	14.07	14.9	17	13	12.95	12.95	12.95	18.94	18.94	18.94	19.03	19.03	19.03	19.24
1713700	TO	Monte Santo do Tocantins		-48.9908906034	-10.0055914318	Miracema do Tocantins	Ocidental do Tocantins	2085	2248	1091553	1.91	27924	2248	NA	24667	20538	18725	15467	13386	12180	9097	8354	7805	7834	8113	5669	7145	5971	6440	0	0	NA	NA	NA	2.57	2.75	2.5	2.5	2.5	4.66	3.8	13.56	13.56	13.56	13.56	14.03	14.03	14.03	14.03
1713809	TO	Palmeiras do Tocantins		-47.5586835263	-6.6118623346	Bico do Papagaio	Ocidental do Tocantins	5740	6450	747898	7.67	53095	6450	NA	56546	43085	64961	44504	32947	24489	18456	17460	14622	14304	13631	10239	9024	6908	6184	NA	NA	NA	NA	NA	NA	11.14	11.2	11.2	13.3	17.09	17.09	17.09	17.09	17.09	17.09	26.73	17.09	17.09	18.83
1713957	TO	Muricilândia		-48.606745277	-7.1385192852	Araguaína	Ocidental do Tocantins	3152	3470	1186.67	2.66	34986	3470	NA	31596	28936	27275	24677	21882	19040	15754	12965	12496	12065	11920	9471	10742	8102	7929	NA	NA	NA	10.6	NA	8.38	12.5	12.5	13.4	13.4	13.38	13.38	13.38	13.38	13.38	13.38	13.38	13.38	13.38	13.38
1714203	TO	Natividade		-47.7272575338	-11.7053573825	Dianópolis	Oriental do Tocantins	9000	9301	3240715	2.78	109375	9301	NA	112952	81544	80042	66308	61416	59939	46596	43626	37898	32547	30918	26073	22603	18305	15619	NA	NA	NA	38.1	NA	30.85	32.06	29.9	30.2	31.6	31.56	31.78	31.78	13.38	32.67	35.26	35.82	35.92	36.07	36.07
1714302	TO	Nazaré		-47.6669771825	-6.3725579693	Bico do Papagaio	Ocidental do Tocantins	4386	4118	395907	11.08	39009	4118	NA	36246	30431	26190	23850	22084	17748	16823	16873	15123	13757	12937	10408	9251	7199	6407	NA	NA	NA	NA	NA	9.91	9.55	9.6	9.6	9	26.4	12.94	26.35	27.37	27.36	27.36	27.36	27.36	27.36	13.37
1714880	TO	Nova Olinda		-48.42480679	-7.6333149107	Araguaína	Ocidental do Tocantins	10686	11616	1566184	6.82	224550	11616	NA	216544	195961	175356	146027	127587	105223	126175	109376	80009	54776	49697	37035	27351	19278	16116	NA	NA	NA	30.7	NA	27.41	24.88	24.9	25.8	28.9	25.74	25.74	25.74	25.74	26.21	26.21	26.21	18.31	26.21	26.21
1715002	TO	Nova Rosalândia		-48.9061807245	-10.5668711393	Rio Formoso	Ocidental do Tocantins	3770	4159	516308	7.3	38735	4159	NA	30301	27753	24674	22874	22358	18450	15319	12887	11277	11715	12634	9812	9273	9014	7220	NA	NA	NA	7.7	5.94	7.05	7.09	13.5	13.5	13.5	20.29	21.9	21.2	21.2	22.45	22.45	22.45	22.45	22.45	22.45
1715101	TO	Novo Acordo		-47.6681483922	-9.9684864657	Jalapão	Oriental do Tocantins	3762	4213	2674682	1.41	37565	4213	NA	32819	28888	27493	21270	20961	17940	16581	12697	10821	10032	9208	7324	5481	4325	4240	NA	NA	NA	16.9	13.8	12.16	13.8	14	14	10.6	10.62	10.63	11.85	11.1	11.1	11.87	11.93	11.93	12.41	12.47
1715150	TO	Novo Alegre		-46.5772973537	-12.9099386744	Dianópolis	Oriental do Tocantins	2286	2352	200104	11.42	21671	2352	NA	20958	18076	16543	14875	12785	11386	9609	8867	7879	7598	7099	6194	5769	4472	3858	NA	NA	NA	13.5	8	10.09	10.22	8	8	8	7.99	7.99	7.99	7.99	7.99	9.64	9.64	9.64	9.64	9.64
1715259	TO	Novo Jardim		-46.6307872959	-11.8158750501	Dianópolis	Oriental do Tocantins	2457	2674	1309665	1.88	26937	2674	NA	26038	51584	50037	53714	38284	15920	12285	10298	9900	19227	8119	6684	14877	6076	4142	NA	NA	NA	6.9	5.8	6.01	6.03	6.6	8.4	8.4	8.59	9.82	13.28	13.28	13.28	13.28	13.28	13.28	13.28	13.28
1715507	TO	Oliveira de Fátima		-48.9074015689	-10.7083627091	Rio Formoso	Ocidental do Tocantins	1037	1104	205.85	5.04	18817	1104	NA	17283	14045	12234	11238	9714	8661	7092	6406	6026	5034	5370	3818	11712	5048	3994	0	0	NA	2.5	NA	4.03	4.07	7.1	7.1	7.1	6.14	6.45	6.45	6.46	6.45	6.45	6.45	6.45	6.65	7.1
1715705	TO	Palmeirante		-47.934249709	-7.8575613761	Araguaína	Ocidental do Tocantins	4954	5757	2640816	1.88	67951	5757	NA	60370	47091	44212	32944	32885	39256	65892	16283	13657	11902	12187	10189	9984	6825	6917	NA	NA	NA	NA	NA	NA	4.4	10	5.8	5.8	5.8	5.8	5.8	7.8	7.8	7.8	17.09	10.75	10.75	11.05
1715754	TO	Palmeirópolis		-48.4134139552	-13.0398884337	Gurupi	Ocidental do Tocantins	7339	7666	1703944	4.31	93417	7666	NA	85374	72530	66062	60013	58499	54982	43291	31532	29710	26257	28412	23336	20607	18704	15813	NA	NA	NA	40	22.69	30.34	22.69	23.7	23.2	23.8	23.81	23.81	23.81	23.81	25.61	26.61	6.14	26.73	26.73	42.18
1716109	TO	Paraíso do Tocantins		-48.886630084	-10.171220755	Rio Formoso	Ocidental do Tocantins	44417	49727	1268.06	35.03	926532	49727	NA	841620	764693	643407	570080	479138	430255	419492	358025	306759	274870	250261	187686	151565	125224	89403	NA	NA	83.2	203.2	NA	167.29	183.02	157.7	159.5	162.3	181.43	184.03	182.74	192.81	199.43	204.45	208.66	235.25	243.99	150.43
1716208	TO	Paranã		-47.8840837284	-12.6204814887	Dianópolis	Oriental do Tocantins	10338	10568	11260216	0.92	172711	10568	NA	255093	301799	199032	199268	88611	49489	41222	34316	31145	27104	27154	20717	24817	19385	17346	NA	NA	NA	20.4	10	16.7	10.5	13.9	14.2	15	15.15	15.15	15.15	15.15	15.75	16.45	16.61	16.67	16.78	16.78
1716307	TO	Pau D'Arco		-49.363306481	-7.5399983557	Araguaína	Ocidental do Tocantins	4588	4834	1377406	3.33	50278	4834	NA	48368	43027	37629	37199	28770	25386	20281	16944	15842	14845	15075	11201	13962	11365	12844	NA	NA	NA	NA	7.9	11.44	7.9	8.1	8.1	8.1	8.08	9.18	8.08	8.08	8.08	8.08	8.08	17.73	17.73	17.73
1716505	TO	Pedro Afonso		-48.1775561127	-8.9644495924	Porto Nacional	Oriental do Tocantins	11539	13097	2010902	5.74	701436	13097	NA	420242	345733	323050	175468	162402	140356	90376	70682	81253	89202	79645	59114	66350	62291	69324	NA	NA	NA	NA	NA	NA	30.2	32.1	32.9	33.5	34.7	34.7	36.06	42.35	NA	35	35	35	43	NA
1716604	TO	Peixe		-48.5378106263	-12.0297738309	Gurupi	Ocidental do Tocantins	10384	11467	5291206	1.96	389193	11467	NA	511246	506273	445361	421892	349530	362103	308586	120957	143023	262705	125284	45086	29762	23845	23068	NA	NA	NA	26.7	27.37	22.37	27.36	17	20.3	2.3	33.65	33.66	33.66	33.66	33.66	33.66	43.53	43.67	43.67	43.4
1716653	TO	Pequizeiro		-48.9351798669	-8.5933406544	Miracema do Tocantins	Ocidental do Tocantins	5054	5418	1209798	4.18	56604	5418	NA	49021	43244	39594	35158	32132	26948	22131	20185	18176	17525	17330	12959	14982	11557	12353	NA	NA	NA	NA	NA	10.52	8.02	8.3	8.3	8.3	8.33	10.99	11.79	11.79	11.74	11.74	11.79	11.79	11.79	11.79
1716703	TO	Colméia		-48.7570665857	-8.7293718068	Miracema do Tocantins	Ocidental do Tocantins	8611	8465	990723	8.69	101973	8465	NA	96698	81906	77873	65867	62863	53616	49176	44580	37913	38783	36760	32659	26003	20669	16850	NA	NA	NA	46.6	NA	32.81	27.39	27.4	27.4	27.4	31.1	45.28	45.28	45.28	45.28	45.28	49.76	49.76	41.98	64.91
1717008	TO	Pindorama do Tocantins		-47.5756877173	-11.1382025847	Dianópolis	Oriental do Tocantins	4506	4534	1559086	2.89	41885	4534	NA	38520	33522	30903	27275	25079	19824	16208	14313	12729	12885	16124	13238	15579	13872	9618	NA	NA	NA	13	15.19	12	15.02	15.2	15.2	15.7	15.69	15.7	15.7	16.46	16.46	17.68	17.68	17.68	18.28	18.28
1717206	TO	Piraquê		-48.2937073911	-6.7697770334	Araguaína	Ocidental do Tocantins	2920	3038	1367.61	2.14	39850	3038	NA	34205	28910	27347	22920	22973	19324	15088	15662	14714	12941	12973	10040	14794	8626	7280	NA	NA	NA	NA	NA	NA	NA	5	5	5	8.4	8.8	8.8	8.8	8.8	8.8	8.8	8.8	9.26	9.26
1717503	TO	Pium		-49.1666580116	-10.4409311179	Rio Formoso	Ocidental do Tocantins	6694	7447	10013766	0.67	99009	7447	NA	80496	74048	63949	58395	50913	44025	36911	27795	28756	29275	33579	25342	40755	25176	33731	NA	NA	NA	18.2	2.4	15.67	15.89	14.5	14.5	14.6	30.1	31.38	31.83	31.83	31.83	31.83	39.83	39.83	41.37	41.55
1717800	TO	Ponte Alta do Bom Jesus		-46.4695867924	-12.0878129084	Dianópolis	Oriental do Tocantins	4544	4647	1806141	2.52	35742	4647	NA	34672	29495	24842	22416	21808	20576	18519	14835	12817	11460	11013	8810	9307	6729	6374	NA	NA	NA	17.6	NA	14.16	14.56	11	11	11	11	11	11	11	11	15.86	15.86	15.86	15.86	15.86
1717909	TO	Ponte Alta do Tocantins		-47.5411803583	-10.7406728487	Jalapão	Oriental do Tocantins	7180	7872	6491125	1.11	70527	7872	NA	59151	52354	47511	41895	38362	32085	28527	24373	21955	22042	19913	16554	16494	12250	11271	NA	NA	NA	19.8	14.36	15.96	14.36	15.3	16.3	9.7	9.68	9.68	10.68	20.4	20.4	20.4	20.95	20.95	20.95	20.95
1718006	TO	Porto Alegre do Tocantins		-47.0474256004	-11.6072590991	Dianópolis	Oriental do Tocantins	2796	3071	501862	5.57	24504	3071	NA	22536	19965	17526	16061	14747	13217	11362	9232	8885	8395	7316	5933	4825	4202	4417	NA	NA	NA	9.2	7.19	7.77	7.59	8.1	8.6	8.6	9.22	9.23	10.78	10.78	10.78	10.78	10.78	10.78	10.78	10.78
1718204	TO	Porto Nacional		-48.4121534584	-10.708569917	Porto Nacional	Oriental do Tocantins	49146	52510	4449917	11.04	1120815	52510	NA	923421	866502	699645	550115	448791	401109	334917	329803	252884	237238	220450	200201	164544	116046	87280	NA	NA	207.05	238.9	125.59	165.88	130.94	137	162.1	142	215.55	215.5	199.3	230.62	250.88	258.53	293.89	311.73	314.58	472.1
1718303	TO	Praia Norte		-47.8147317333	-5.3967128774	Bico do Papagaio	Ocidental do Tocantins	7659	8298	289054	26.5	55072	8298	NA	52995	47479	41503	35356	31243	26487	22264	20022	16514	14502	13124	11030	9315	7034	5734	NA	NA	NA	NA	NA	NA	NA	NA	NA	NA	NA	NA	NA	10.11	11.02	11.02	17.67	18	18	18
1718402	TO	Presidente Kennedy		-48.5043306701	-8.5299608276	Miracema do Tocantins	Ocidental do Tocantins	3681	3738	770423	4.78	41859	3738	NA	72122	54359	51185	40119	38039	35723	24344	19102	19495	17681	14486	12360	11636	9525	9360	NA	NA	NA	NA	NA	12.77	13.43	13.5	13.5	13.5	13.45	17.52	17.52	17.52	17.52	17.25	17.25	17.25	17.25	17.25
1718451	TO	Pugmil		-48.8942204488	-10.4243071562	Rio Formoso	Ocidental do Tocantins	2369	2621	401834	5.9	49163	2621	NA	38344	30238	31467	45687	36109	24498	20870	19158	18058	16355	15018	11744	11237	7985	6357	0	0	NA	NA	NA	5.77	5.94	7.6	7.6	10.8	12.3	16.54	17.24	17.24	17.57	18.42	18.42	18.43	18.43	18.43
1718501	TO	Recursolândia		-47.238041195	-8.7353604539	Jalapão	Oriental do Tocantins	3768	4182	2216663	1.7	32947	4182	NA	30677	27466	25618	21002	19256	16633	13493	11426	9464	8544	7904	6558	6371	4630	4382	NA	NA	NA	6.9	NA	5.77	6.26	7	7	7	7	7	7	7.8	7.8	7.8	7.8	7.8	7.8	8.12
1718550	TO	Riachinho		-48.141045502	-6.4422113877	Bico do Papagaio	Ocidental do Tocantins	4191	4561	517478	8.1	37699	4561	NA	36388	30563	28411	24035	20243	17494	14970	13419	12296	11132	10572	7831	7933	6628	6123	NA	NA	NA	9.3	8.68	7.66	10.19	8.7	8.7	8.7	12.54	11.23	16.73	16.73	17.63	17.63	17.63	17.93	17.93	17.93
1718659	TO	Rio da Conceição		-46.8803997046	-11.4049400239	Dianópolis	Oriental do Tocantins	1714	2021	787116	2.18	16908	2021	NA	15267	12816	11549	11848	12064	11056	8243	7700	7601	6323	6152	3988	2984	2075	1735	NA	NA	NA	NA	NA	4.13	7.34	6.9	7.7	7.8	7.78	7.78	11.8	11.8	12.48	12.48	12.48	12.48	12.48	12.48
1718709	TO	Rio dos Bois		-48.5330479716	-9.3437422387	Miracema do Tocantins	Ocidental do Tocantins	2570	2787	845065	3.04	41161	2787	NA	27165	25289	23276	25884	27765	24652	12986	11951	13337	11532	10705	7930	8363	6434	5913	NA	NA	NA	7.1	NA	5.81	5.37	9.4	9.4	9.4	9.39	5.82	9.82	9.82	9.82	9.82	9.82	9.82	9.82	9.82
1718758	TO	Rio Sono		-47.8999416391	-9.3477893341	Jalapão	Oriental do Tocantins	6254	6500	6354367	0.98	49691	6500	NA	46332	40344	36775	31834	28816	24272	21786	17392	15227	15346	12908	10186	11620	9334	8731	NA	NA	NA	NA	NA	NA	0	NA	NA	6	NA	32.7	NA	NA	12.86	13.87	13.87	13.87	13.87	126.63
1718808	TO	Sampaio		-47.8757924572	-5.3492956165	Bico do Papagaio	Ocidental do Tocantins	3864	4498	222.29	17.38	28502	4498	NA	27399	23910	21395	19061	18165	16739	14563	9505	8621	5833	7043	5344	4831	3707	3544	NA	NA	NA	NA	NA	NA	NA	NA	NA	NA	NA	NA	NA	17.87	19.55	NA	30	35	38	16.77
1718840	TO	Sandolândia		-49.9333881543	-12.5416001675	Rio Formoso	Ocidental do Tocantins	3326	3410	3528631	0.94	52212	3410	NA	47504	41454	37931	32763	29798	27050	20745	18456	17387	17654	16781	12627	14742	13173	13350	NA	NA	NA	NA	NA	NA	0	2	NA	3.4	15.76	15.76	15.76	15.76	15.76	15.76	15.76	15.76	15.76	15.76
1718865	TO	Santa Fé do Araguaia		-48.6939418034	-7.149936385	Araguaína	Ocidental do Tocantins	6599	7318	1678091	3.93	85225	7318	NA	77117	65355	59584	54764	50542	39459	32955	31085	28253	25629	23991	18431	23917	16678	13004	NA	NA	NA	NA	NA	NA	NA	NA	NA	NA	NA	NA	NA	NA	NA	15	16	16	NA	20
1718881	TO	Santa Maria do Tocantins		-47.7452704192	-8.7749764493	Porto Nacional	Oriental do Tocantins	2894	3305	1410457	2.05	36519	3305	NA	32539	24538	21850	19746	17086	21169	15678	12308	12969	10123	6725	5387	5368	3938	3633	NA	NA	NA	NA	NA	4.06	8.03	8.1	8.1	10.6	10.55	9.35	9.35	9.35	9.35	9.35	9.35	9.35	9.35	9.35
1718899	TO	Santa Rita do Tocantins		-48.9092940074	-10.8664553694	Gurupi	Ocidental do Tocantins	2128	2322	3274948	0.65	41915	2322	NA	32596	28556	24764	22946	22751	22505	18395	15406	12652	18599	47548	11382	17204	12285	13447	0	0	NA	NA	NA	NA	3.53	3.3	7.4	7.4	4.45	4.96	4.96	4.96	9.96	4.96	4.96	4.96	4.96	4.96
1718907	TO	Santa Rosa do Tocantins		-48.1199542218	-11.4514039985	Dianópolis	Oriental do Tocantins	4568	4814	1796257	2.54	93429	4814	NA	76075	65131	55331	42419	40615	30467	23643	21139	23005	23349	17778	11686	10829	7761	6537	NA	NA	NA	4.3	NA	4.66	4.84	10.1	1.1	10.5	10.52	10.52	10.52	10.52	10.52	12.32	12.32	12.32	12.32	12.32
1719004	TO	Santa Tereza do Tocantins		-47.8062883215	-10.2823615278	Jalapão	Oriental do Tocantins	2523	2794	539912	4.67	23039	2794	NA	22415	19935	18038	16502	17870	11638	9989	8780	8995	7904	7278	6559	5870	4140	3932	NA	NA	NA	9.2	10.81	7.28	10.81	10.8	10.8	8.6	8.61	8.61	8.61	13.87	13.87	13.87	13.92	13.92	13.92	13.92
1720002	TO	Santa Terezinha do Tocantins		-47.684285363	-6.4369976184	Bico do Papagaio	Ocidental do Tocantins	2474	2548	269677	9.17	25449	2548	NA	22676	16197	15326	14703	13286	11524	9417	8927	7695	7235	6426	5165	4441	3527	3396	0	0	NA	NA	NA	NA	6.36	6.4	6.4	7.5	8.51	8.51	8.51	8.51	8.51	8.51	8.51	8.51	8.51	8.51
1720101	TO	São Bento do Tocantins		-47.9193922871	-6.0449992572	Bico do Papagaio	Ocidental do Tocantins	4608	5164	1105.9	4.17	38424	5164	NA	34669	31224	25060	22708	19574	16795	14431	9290	8306	8853	7416	6392	5754	4851	3769	NA	NA	NA	NA	NA	5.99	7.05	7.1	7.1	7.8	9.38	7.8	24.89	9.78	12.28	10.74	10.74	10.7	10.7	11.34
1720150	TO	São Félix do Tocantins		-46.654980831	-10.173285854	Jalapão	Oriental do Tocantins	1437	1559	1908678	0.75	13840	1559	NA	14055	12647	12082	11117	10505	8104	6931	6352	6866	5100	6849	3655	2339	1775	1725	NA	NA	NA	NA	NA	NA	NA	NA	NA	6.5	6.54	6.54	6.54	8.7	8.7	10.2	10.6	10.6	10.6	11.6
1720200	TO	São Miguel do Tocantins		-47.5730023394	-5.5538195288	Bico do Papagaio	Ocidental do Tocantins	10481	11754	398.82	26.28	74580	11754	NA	69378	56486	51247	45731	41375	37109	27901	22718	19045	16868	15194	12691	11982	9233	8472	NA	NA	NA	NA	NA	NA	15.35	6.2	6.2	6.3	10.06	14.75	14.91	17.55	21.38	23.2	23.35	23.86	36.64	12.43
1720259	TO	São Salvador do Tocantins		-48.2320849917	-12.7474334145	Gurupi	Ocidental do Tocantins	2910	3071	1422032	2.05	26640	3071	NA	25810	22803	20839	31646	31726	45322	108549	68129	13479	19824	12300	7199	5890	4858	3959	NA	NA	NA	NA	NA	NA	4.55	11.3	12.4	11.3	11.3	11.3	14.9	14	14	14	14	14	14	14
1720309	TO	São Sebastião do Tocantins		-48.203834149	-5.2589614537	Bico do Papagaio	Ocidental do Tocantins	4283	4702	287273	14.91	36383	4702	NA	33802	28432	25113	21422	18680	16456	15564	13653	10563	9580	8304	7053	6421	4634	3996	NA	NA	NA	NA	NA	NA	NA	NA	NA	NA	NA	NA	NA	14.79	15.62	15.62	15.62	15.62	15.95	15.95
1720499	TO	São Valério		-48.2329484334	-11.9730674595	Dianópolis	Oriental do Tocantins	4383	4161	2519585	1.74	74543	4161	NA	54167	40926	37138	36556	37865	34414	26569	24267	22078	19246	18476	14002	13981	10248	10101	NA	NA	NA	NA	NA	13.78	19.51	20.9	21.9	23	27.09	23	24	28.09	29.46	29.62	29.62	29.62	29.62	29.62
1720655	TO	Silvanópolis		-48.1798241355	-11.1498613086	Porto Nacional	Oriental do Tocantins	5068	5372	1258831	4.03	105938	5372	NA	78217	81055	73931	46900	46790	45654	28576	21053	25678	29330	17504	12394	13449	9603	8399	NA	NA	NA	12.5	10.4	10.33	10.4	10.4	10.4	17.8	17.83	17.83	17.83	34.05	34.05	35.26	35.26	35.26	35.26	35.26
1720804	TO	Sítio Novo do Tocantins		-47.6374226505	-5.6047268567	Bico do Papagaio	Ocidental do Tocantins	9148	9217	324096	28.23	55892	9217	NA	65038	56060	51216	43776	40878	35806	32386	29702	23611	20401	19695	16750	16602	12569	13458	NA	NA	NA	NA	NA	NA	NA	NA	NA	NA	NA	12.09	12.5	15.5	NA	NA	NA	NA	NA	NA
1720853	TO	Sucupira		-48.9111262827	-11.9862215109	Gurupi	Ocidental do Tocantins	1742	1921	1025519	1.7	46091	1921	NA	37139	34936	27023	20788	20314	17953	13358	10470	13071	14221	10285	6587	8173	6771	7224	NA	NA	NA	3.9	NA	3.77	2.7	2.9	4.4	4.4	5.02	6.4	6.4	6.4	6.4	6.51	7.57	8.9	8.9	8.9
1720903	TO	Taguatinga		-46.4387317009	-12.3961417387	Dianópolis	Oriental do Tocantins	15051	16386	2437399	6.18	209619	16386	NA	193306	153236	144029	110350	97398	89836	74874	66978	58395	55672	50916	40177	47929	31962	26811	NA	NA	NA	70.9	NA	52.57	54.22	44	44	45.7	46.9	46.9	46.9	46.9	46.9	58.06	58.06	64.36	64.91	64.91
1720937	TO	Taipas do Tocantins		-46.9845717959	-12.1928372091	Dianópolis	Oriental do Tocantins	1945	2112	1116202	1.74	18763	2112	NA	17366	14720	13390	12508	10800	10021	8752	6286	5825	5407	5451	4544	4728	4112	4000	NA	NA	NA	NA	NA	NA	5.26	5.9	6.1	6.1	6.56	6.57	8.37	8.37	8.37	8.37	8.37	8.37	8.37	8.37
1720978	TO	Talismã		-49.0911184339	-12.7875384069	Gurupi	Ocidental do Tocantins	2562	2757	2156897	1.19	59787	2757	NA	48192	42917	36234	36606	29032	25708	18759	18068	16802	16482	17049	11260	13672	10681	10268	0	0	NA	5.7	NA	NA	0	NA	NA	NA	NA	17	20	21	23	23	25	28	NA	18
1721000	TO	Palmas	True	-48.3510437082	-10.1632533268	Porto Nacional	Oriental do Tocantins	228332	279856	2218942	102.9	6544297	279856	NA	5794789	4886729	4407184	4102952	3149045	2770087	2336093	2036252	1721828	1511958	1401497	1303585	899143	660330	429486	NA	NA	668.42	809	900.65	665.85	731.22	682	875	1007.1	1079.22	1102.39	1215.96	1204.77	1248.68	1277.37	1356.95	1398.98	1436.67	1440.66
1721109	TO	Tocantínia		-48.3758796714	-9.558147734	Porto Nacional	Oriental do Tocantins	6736	7387	2601603	2.59	49193	7387	NA	47927	43215	37154	31115	29117	25207	22246	19107	16076	13182	13010	11168	10140	9101	7279	NA	NA	NA	22.4	NA	16.05	20.62	21.5	21.9	22.7	22.67	23.36	23.36	23.36	23.36	23.36	23.36	23.36	26.93	26.93
1721208	TO	Tocantinópolis		-47.4274129287	-6.325634376	Bico do Papagaio	Ocidental do Tocantins	22619	23130	1077073	21	225994	23130	NA	210670	180524	163002	140542	121206	107123	96123	89276	77672	72807	68051	59738	48475	35795	28089	NA	NA	38.04	118.2	54.29	91.18	54.29	54.3	66.3	66	91.97	363.5	340.88	49.75	96.35	97.93	97.93	97.93	97.93	90.14
1721257	TO	Tupirama		-48.2066848031	-8.9805695494	Miracema do Tocantins	Ocidental do Tocantins	1574	1813	712206	2.21	68129	1813	NA	79472	50327	27997	26071	27155	21256	13461	11161	16460	18416	11821	5982	4980	3032	2207	0	0	NA	NA	NA	NA	3.09	4.1	4.1	4.4	4.8	5.6	5.6	5.6	5.6	5.6	5.6	5.6	5.6	5.6
1721307	TO	Tupiratins		-48.1229957409	-8.395529997	Miracema do Tocantins	Ocidental do Tocantins	2097	2518	895308	2.34	26036	2518	NA	21891	26538	16959	21176	16080	26049	25824	8718	7906	6820	5688	4439	3341	2786	2844	NA	NA	NA	5.6	NA	4.23	4.76	4.2	4.2	4.2	4.2	13.19	13.19	14.19	14.19	14.92	14.92	14.92	14.92	14.92
1722081	TO	Wanderlândia		-47.95626773	-6.850125517	Araguaína	Ocidental do Tocantins	10981	11622	1373059	8	142686	11622	NA	125772	99233	99374	80223	64711	97617	88048	73112	55857	51353	38163	30184	25115	19982	18404	NA	NA	NA	NA	1.98	26.58	19.92	22.4	20.8	20.8	20.82	20.82	20.82	20.78	20.78	21.78	21.78	21.78	22.77	22.77
1722107	TO	Xambioá		-48.53160107	-6.41188502	Araguaína	Ocidental do Tocantins	11484	11695	1186.43	9.68	320723	11695	NA	286393	245287	274785	230192	123774	75644	58862	53329	49782	45867	42606	35746	32266	24885	20248	NA	NA	NA	NA	NA	NA	0	22.5	23.7	25.1	30.84	30.85	31.55	32	32.75	35.17	35.19	37.16	37.16	37.16
2100055	MA	Açailândia		-47.5066645931	-4.9513770002	Imperatriz	Oeste Maranhense	104047	110543	5806439	17.92	1841292	110543	NA	1567270	1299490	1118520	1012037	1064802	1130193	1245953	1415190	1061040	920588	836471	676329	519029	440031	358658	NA	10.1	40	75	75	95	74	95	95	99.7	98	99	99.5	100	95	95	95	95	95	95
2100105	MA	Afonso Cunha		-43.320869004	-4.1350154769	Coelho Neto	Leste Maranhense	5905	6421	371338	15.9	36450	6421	NA	27805	23330	21081	17247	16015	13321	10990	8911	8130	8628	7543	6115	6156	5424	4596	NA	NA	NA	NA	1.89	1.89	2	2	2	2.2	1.96	2	2.4	2.5	1.97	1.97	1.97	1.97	1.97	1.97
2100154	MA	Água Doce do Maranhão		-42.1155512017	-2.8402782791	Baixo Parnaíba Maranhense	Leste Maranhense	11581	12360	443267	26.13	61082	12360	NA	53098	43203	41380	32945	29412	26688	21666	20366	15991	14045	13121	10862	11099	9732	8792	0	0	NA	NA	NA	NA	NA	NA	NA	NA	NA	NA	NA	NA	NA	NA	NA	NA	NA	NA
2100204	MA	Alcântara		-44.4170125373	-2.4032765251	Litoral Ocidental Maranhense	Norte Maranhense	21851	21667	1457916	14.7	102603	21667	NA	87866	140051	79659	59900	55314	48397	43774	39360	33925	27827	26158	24161	27670	30329	33043	NA	NA	NA	NA	NA	12.8	13	12.8	12.8	22	22	22	22	22.6	12.83	12.83	12.83	12.84	12.83	13
2100303	MA	Aldeias Altas		-43.4687348529	-4.6307794952	Coelho Neto	Leste Maranhense	23952	26115	1942121	12.33	232868	26115	NA	114885	102171	91434	77638	74829	63155	42995	37425	33297	31456	27799	23415	21919	21489	21661	NA	NA	NA	NA	NA	NA	NA	20.4	20.4	12.3	20.41	21	21	21	20.41	20.41	20.41	20.41	20.41	20.41
2100402	MA	Altamira do Maranhão		-45.4646758312	-4.1622692669	Pindaré	Oeste Maranhense	11063	10210	673032	15.34	55935	10210	NA	45859	39630	36217	30450	26062	28808	20621	19188	17265	15147	14290	10577	9864	8723	7309	NA	NA	NA	NA	NA	NA	NA	NA	NA	0.6	5.19	6	6	6	5.2	5.2	5.2	5.2	5.2	5.2
2100436	MA	Alto Alegre do Maranhão		-44.4482474945	-4.207227	Codó	Leste Maranhense	24599	26619	383308	64.18	203983	26619	NA	164804	143848	109427	97105	83590	72529	52730	56385	40152	36753	37689	30338	24533	21165	17445	0	0	NA	NA	NA	NA	12	12.1	20.7	12.3	12.14	12	12	12	36	36	36	12.15	32.15	32.15
2100477	MA	Alto Alegre do Pindaré		-45.8420796162	-3.6651703745	Pindaré	Oeste Maranhense	31057	31303	1932289	16.07	139753	31303	NA	134434	125138	117278	97762	98626	95502	78298	73057	63381	61126	51032	46237	39585	33319	28546	0	0	NA	NA	NA	NA	NA	NA	NA	15.1	14.8	15	15	15.5	14.8	14.8	14.8	14.8	14.8	15.08
2100501	MA	Alto Parnaíba		-45.9273440133	-9.1083659322	Gerais de Balsas	Sul Maranhense	10766	10979	11132176	0.97	288075	10979	NA	248823	212652	152707	131202	134310	104734	56080	49173	61077	54222	54139	25309	17830	16752	14301	NA	NA	NA	NA	NA	NA	13	24.6	24.6	24.7	24.61	24	25	25.7	24.61	24.61	24.61	24.62	24.61	64.61
2100550	MA	Amapá do Maranhão		-46.0091799004	-1.6809214951	Gurupi	Oeste Maranhense	6431	6844	502402	12.8	36247	6844	NA	31556	29018	24680	21934	21646	18990	14761	12684	11037	11100	9718	8860	10501	8839	7427	0	0	NA	NA	NA	NA	NA	NA	NA	NA	NA	NA	NA	NA	NA	NA	NA	NA	NA	NA
2100600	MA	Amarante do Maranhão		-46.7506375455	-5.5576620002	Imperatriz	Oeste Maranhense	37932	40756	7438217	5.1	228856	40756	NA	195083	171111	142057	129545	114390	118469	100579	88282	73909	72299	64255	48789	50274	40416	37885	NA	NA	NA	NA	NA	NA	NA	NA	10.8	11.3	10.8	11	11	11	10.8	10.8	10.8	10.81	10.8	10.8
2100709	MA	Anajatuba		-44.6206700278	-3.2575548421	Baixada Maranhense	Norte Maranhense	25291	27125	1011135	25.01	145440	27125	NA	127903	110149	98863	82435	73849	69075	52758	49264	44254	38253	34945	27897	28195	23282	20139	NA	NA	NA	NA	NA	NA	NA	NA	NA	NA	NA	NA	NA	NA	NA	NA	NA	30	35	35
2100808	MA	Anapurus		-43.1057925097	-3.6670346623	Chapadinha	Leste Maranhense	13939	15499	608292	22.91	129967	15499	NA	107057	78421	96654	72977	73583	79454	39780	43421	31380	33390	26155	17066	17007	16994	11933	NA	NA	NA	NA	NA	NA	NA	NA	NA	18.6	19	18	18	18.4	17.57	17.57	17.57	17.58	17.57	17.58
2100832	MA	Apicum-Açu		-45.0766520734	-1.5305915778	Litoral Ocidental Maranhense	Norte Maranhense	14959	18169	488806	42.36	89400	18169	NA	74032	56628	48608	38630	37002	28666	26169	23970	19907	16923	14554	12407	13009	11178	8990	0	0	NA	NA	NA	NA	NA	NA	NA	NA	NA	NA	NA	NA	NA	NA	NA	31.5	NA	NA
2100873	MA	Araguanã		-45.6687944761	-2.9491256233	Pindaré	Oeste Maranhense	13973	15182	805193	17.35	63240	15182	NA	56314	44634	41284	35983	28313	25413	21869	19344	17696	18186	18384	16632	21012	18956	18364	0	0	NA	NA	NA	NA	NA	NA	NA	8.2	7.87	8	8	8	7.88	7.88	7.88	7.88	7.88	8.19
2100907	MA	Araioses		-41.8991394499	-2.8892558464	Baixo Parnaíba Maranhense	Leste Maranhense	42505	45680	1782598	23.84	222093	45680	NA	189003	174437	166584	142220	146469	114245	83498	73093	65640	62900	57627	48420	42072	35679	31763	NA	NA	NA	NA	NA	22.7	23	33.3	33.3	36	36	36	36	37	33.31	33.31	33.31	33.32	33.31	33.31
2100956	MA	Arame		-46.0136362778	-4.886081505	Alto Mearim e Grajaú	Centro Maranhense	31702	32083	2976039	10.54	181665	32083	NA	160678	146794	127550	104208	88156	84939	68196	59439	55225	54226	52950	45029	39508	35710	28078	NA	NA	NA	NA	NA	NA	NA	NA	NA	NA	0	NA	NA	NA	NA	216.3	216.3	216.3	216.3	21.63
2101004	MA	Arari		-44.7788346547	-3.4591709701	Baixada Maranhense	Norte Maranhense	28488	29297	1100275	25.89	202915	29297	NA	169379	149321	143259	111985	97889	94417	66410	63200	54748	51863	45082	38218	33137	29489	25331	NA	NA	NA	NA	NA	NA	NA	NA	NA	NA	NA	NA	NA	NA	NA	NA	NA	67	NA	NA
2101103	MA	Axixá		-44.0545858091	-2.8377968371	Rosário	Norte Maranhense	11407	11915	203153	56.15	59340	11915	NA	53566	43875	38824	31826	35456	29210	20522	19760	16341	14439	14618	12405	10845	9191	8432	NA	NA	NA	NA	NA	NA	NA	4.6	14.2	23.9	23	24	24	25.5	19.86	19.86	19.86	19.87	19.86	19.86
2101202	MA	Bacabal		-44.7815559641	-4.2315246298	Médio Mearim	Centro Maranhense	100014	103020	1683073	59.43	1066694	103020	NA	880682	753544	649420	607057	604030	567238	455592	418398	366836	327862	289526	241230	163995	136218	117853	NA	NA	NA	113.78	116.28	119.62	124.3	126.9	131.3	153	157	158	162	162	166	171	173	173	177	177
2101251	MA	Bacabeira		-44.3154229866	-2.9858247788	Rosário	Norte Maranhense	14925	16812	615589	24.25	390761	16812	NA	264817	283607	292099	166513	103447	178274	119508	96696	103140	87010	68305	50204	45616	41460	19995	0	0	NA	NA	NA	NA	NA	NA	NA	NA	NA	NA	NA	NA	12.23	22.75	22.75	22.75	22.75	22.75
2101301	MA	Bacuri		-45.1373489396	-1.7240463185	Litoral Ocidental Maranhense	Norte Maranhense	16604	17388	823723	21.07	87169	17388	NA	77107	61878	52360	43405	41783	35984	28933	25401	20533	18803	16530	14884	15031	12798	11204	NA	NA	NA	NA	NA	NA	NA	9.4	9.4	10.1	9.39	10	11	11	9.4	9.4	9.4	9.17	9.17	9.1
2101350	MA	Bacurituba		-44.7357420062	-2.7108719765	Litoral Ocidental Maranhense	Norte Maranhense	5293	5544	674512	7.85	27944	5544	NA	22438	23978	22711	15538	14883	12650	11338	10430	8874	8631	7806	6779	7735	5589	5476	0	0	NA	NA	NA	NA	NA	NA	NA	NA	NA	NA	NA	NA	25	25	36.3	NA	NA	NA
2101400	MA	Balsas		-46.0389926733	-7.5311699902	Gerais de Balsas	Sul Maranhense	83528	93511	13141757	6.36	2918687	93511	NA	2525749	2083184	1538704	1438810	1412163	1290209	839914	805671	952726	834838	656999	475359	415471	385216	336764	NA	NA	NA	NA	NA	94.68	111.39	123.39	129.4	223.3	223.6	252.83	255.33	260	264	266.5	NA	272.06	278.08	278.51
2101509	MA	Barão de Grajaú		-43.0264526994	-6.7589552056	Chapadas do Alto Itapecuru	Leste Maranhense	17841	18496	2208324	7.94	168536	18496	NA	130597	111130	96156	80646	76448	63083	48210	43725	45040	31270	30957	27451	18024	16099	15016	NA	NA	NA	NA	NA	NA	NA	NA	NA	45.3	45	45	45	45.6	43.15	43.15	43.15	43.16	43.15	46.3
2101608	MA	Barra do Corda		-45.2390110161	-5.5083395	Alto Mearim e Grajaú	Centro Maranhense	82830	86662	5190339	15.92	586097	86662	NA	495957	443741	381460	309790	312330	298783	214259	208751	181857	166120	143810	130722	120945	108413	93343	NA	26.8	NA	28.8	28.79	38	57	75.6	77.2	78.8	98.73	106	106	107	105.2	105.2	105.2	105.2	105.2	105.2
2101707	MA	Barreirinhas		-42.8278025132	-2.7500859488	Lençóis Maranhenses	Norte Maranhense	54930	61621	3026.54	17.65	380737	61621	NA	317002	270422	239702	196705	187083	168870	140026	115857	96480	79884	71237	63012	48525	43116	37543	NA	NA	NA	NA	NA	NA	NA	32.9	43.7	46.2	44.3	49	49	49.8	46.4	46.4	46.4	46.41	46.4	46.4
2101731	MA	Belágua		-43.5100616427	-3.1567722275	Chapadinha	Leste Maranhense	6524	7350	569428	13.06	36328	7350	NA	28215	29261	33967	20543	19329	21327	14961	14213	11553	11255	9215	6980	8320	7557	6923	0	0	NA	NA	NA	NA	NA	NA	NA	NA	NA	18	NA	NA	NA	NA	NA	10	10	10
2101772	MA	Bela Vista do Maranhão		-45.2482458782	-3.7377332499	Baixada Maranhense	Norte Maranhense	12049	11020	147954	47.15	64488	11020	NA	52078	45710	41650	41186	30004	28820	23675	21833	17799	13980	12881	11235	11164	6989	6328	0	0	NA	NA	NA	NA	NA	NA	NA	NA	NA	NA	NA	NA	NA	NA	NA	NA	NA	NA
2101806	MA	Benedito Leite		-44.559856799	-7.2187997954	Chapadas Das Mangabeiras	Sul Maranhense	5469	5524	1781734	3.07	29525	5524	NA	25677	21380	20978	18881	16624	19763	13953	12583	13231	14732	12654	9649	7947	7200	6878	NA	NA	NA	NA	NA	NA	NA	NA	NA	11.8	10.57	16	16	16	10.42	10.42	10.42	10.42	10.42	14.88
2101905	MA	Bequimão		-44.7857301569	-2.4620629951	Litoral Ocidental Maranhense	Norte Maranhense	20344	20867	797716	26.46	87870	20867	NA	76447	69568	69456	56247	55902	49853	41278	37897	34575	31884	22120	18221	23355	21474	19962	NA	NA	NA	NA	NA	NA	NA	NA	NA	NA	NA	NA	NA	NA	NA	NA	NA	NA	NA	45
2101939	MA	Bernardo do Mearim		-44.7643231035	-4.6302874908	Médio Mearim	Centro Maranhense	5996	5938	248686	22.93	46928	5938	NA	39099	33048	30869	26190	23696	21679	17794	15909	13029	12674	11283	9905	10915	9686	8459	0	0	NA	NA	NA	NA	NA	NA	NA	7	6.12	7	7	7	6.12	6.12	6.12	6.12	6.12	6.12
2101970	MA	Boa Vista do Gurupi		-46.2987100525	-1.7932961358	Gurupi	Oeste Maranhense	7949	9164	403.46	19.7	47387	9164	NA	38061	35768	31868	27914	24577	21110	16505	14108	13318	13750	16537	9242	7846	6586	5417	0	0	NA	NA	NA	NA	NA	NA	NA	NA	NA	NA	NA	NA	NA	NA	NA	NA	NA	NA
2102002	MA	Bom Jardim		-45.6018893891	-3.5441609779	Pindaré	Oeste Maranhense	39049	40898	6590531	5.93	246786	40898	NA	219672	183727	178925	156660	138857	132004	109977	102592	88442	72453	62179	48320	46724	39940	36024	NA	NA	NA	NA	NA	NA	NA	NA	34.8	36.7	34.83	36	36	36.5	34.83	34.83	34.83	34.84	34.83	36.68
2102036	MA	Bom Jesus das Selvas		-46.8532412231	-4.4899683531	Pindaré	Oeste Maranhense	28459	33615	2679074	10.62	222991	33615	NA	206777	178860	150370	123547	100041	94785	66693	56032	51314	45004	40565	31339	28315	23584	19251	0	0	NA	NA	NA	NA	NA	NA	NA	25.7	25	25	25	25.2	22.37	22.37	22.37	22.37	22.37	23.37
2102077	MA	Bom Lugar		-45.0311078563	-4.3755096015	Médio Mearim	Centro Maranhense	14818	16041	445476	33.23	75215	16041	NA	65701	61182	53226	46840	43085	47825	33315	29939	25647	24622	21933	17427	18262	15128	13140	0	0	NA	NA	NA	NA	NA	NA	NA	NA	NA	NA	NA	NA	NA	NA	NA	NA	NA	NA
2102101	MA	Brejo		-42.7508478268	-3.679178	Chapadinha	Leste Maranhense	33359	35799	1074631	31.04	256862	35799	NA	219982	171511	168753	134500	141450	144337	95931	93587	69811	74620	77145	55488	34275	30045	23385	NA	NA	NA	NA	NA	NA	NA	34.3	36.2	48.1	48	48	48	48.8	36.1	36.1	36.1	36.24	36.33	36.33
2102150	MA	Brejo de Areia		-45.5820952718	-4.3306298975	Pindaré	Oeste Maranhense	5577	10444	1023587	15.39	45653	10444	NA	44160	38258	43509	38643	32204	46672	27466	25078	16339	19332	16470	13892	13950	12425	11035	0	0	NA	NA	NA	NA	NA	NA	NA	NA	NA	NA	NA	NA	NA	NA	NA	NA	NA	NA
2102200	MA	Buriti		-42.9251061778	-3.9455715	Chapadinha	Leste Maranhense	27013	28170	1473964	18.33	156497	28170	NA	130280	118908	126486	91132	103945	146811	72613	65731	52124	54590	44577	34587	34165	30074	27160	NA	NA	NA	NA	NA	NA	NA	12.3	12.3	14.1	14	14	14	14	12.33	12.33	12.33	12.33	12.33	12.33
2102309	MA	Buriti Bravo		-43.8356215415	-5.8352881321	Caxias	Leste Maranhense	22899	23437	1582552	14.47	120994	23437	NA	97853	87180	79162	70059	68164	59078	47715	47083	42508	40566	34425	28830	27976	24332	22161	NA	NA	NA	NA	NA	NA	NA	NA	NA	42	40.26	42	42	43	40.26	40.26	40.26	40.27	40.26	40.26
2102325	MA	Buriticupu		-46.4514953191	-4.3259477263	Pindaré	Oeste Maranhense	65237	71227	2545441	25.63	439124	71227	NA	386281	345258	308585	244982	224031	207251	179645	149200	121036	100963	96715	77762	67257	56675	37788	0	0	NA	NA	NA	NA	NA	NA	52.8	55.3	54	55	55	55.8	52.8	52.8	52.8	52.8	52.8	52.8
2102358	MA	Buritirana		-47.0172250932	-5.5889151417	Imperatriz	Oeste Maranhense	14784	15142	818424	18.06	72081	15142	NA	64214	51500	50177	44970	42453	40387	32643	31243	27875	27894	25017	19484	19161	13390	10303	0	0	NA	NA	NA	NA	NA	NA	NA	NA	NA	NA	NA	NA	NA	NA	NA	NA	146	150
2102374	MA	Cachoeira Grande		-44.0596850158	-2.9319210391	Rosário	Norte Maranhense	8446	8878	705625	11.97	47427	8878	NA	37388	32748	29894	25260	23183	20263	16124	14734	12300	11465	10027	7632	6244	6025	5527	0	0	NA	NA	NA	NA	NA	NA	NA	NA	NA	NA	NA	NA	NA	NA	NA	NA	300	300
2102408	MA	Cajapió		-44.6733771646	-2.8828822032	Litoral Ocidental Maranhense	Norte Maranhense	10593	10975	908729	11.66	42140	10975	NA	39246	35275	34073	27959	22941	17527	17774	17481	14989	13637	12167	10928	11451	9450	8452	NA	NA	NA	NA	NA	NA	NA	NA	NA	7.7	8	8	8	8	9	9	9	6.8	6.8	6.7
2102507	MA	Cajari		-45.007965335	-3.3238688309	Baixada Maranhense	Norte Maranhense	18338	19030	662065	27.7	86114	19030	NA	76248	70557	64956	51233	41327	37242	31899	27514	24835	23479	20408	17258	19999	16830	16560	NA	NA	NA	NA	NA	NA	NA	NA	NA	4.5	4.37	4	4.5	4.5	5.5	5.5	5.5	3.4	3.4	3.67
2102556	MA	Campestre do Maranhão		-47.3676328633	-6.1647166458	Porto Franco	Sul Maranhense	13369	14127	615384	21.72	92538	14127	NA	78196	67745	61207	57290	53080	54408	47647	48272	47966	31357	29523	26695	65665	41080	26744	0	0	NA	NA	NA	NA	NA	NA	NA	NA	NA	NA	NA	NA	NA	NA	NA	NA	NA	NA
2102606	MA	Cândido Mendes		-45.7372683656	-1.4538891085	Gurupi	Oeste Maranhense	18505	19827	1640756	11.33	104334	19827	NA	87383	72530	65530	61637	49693	52556	39524	36719	34110	31543	27694	22468	29525	26876	24708	NA	NA	NA	NA	NA	NA	NA	NA	NA	11.3	9.54	11	11	11	12	12	12	9.54	9.54	9.5
2102705	MA	Cantanhede		-44.3818161358	-3.6283643119	Itapecuru Mirim	Norte Maranhense	20448	21617	773.01	26.45	103088	21617	NA	84009	81370	76988	62812	56337	49456	41194	39844	35161	29770	24595	21284	20399	15336	12596	NA	NA	NA	NA	NA	NA	NA	31.3	31.3	34.2	32.36	34	34	34.6	35.6	35.6	35.6	32.37	32.37	32.37
2102754	MA	Capinzal do Norte		-44.330436252	-4.7212453888	Codó	Leste Maranhense	10698	10716	590529	18.12	80838	10716	NA	63005	57777	56048	49600	40578	33318	30344	29730	26711	22824	19473	15115	16059	15737	15621	0	0	NA	NA	NA	NA	NA	NA	NA	NA	NA	NA	NA	NA	NA	NA	NA	NA	NA	NA
2102804	MA	Carolina		-47.4700918028	-7.3307830052	Porto Franco	Sul Maranhense	23959	23833	6441603	3.72	256089	23833	NA	230350	193846	148504	144282	148381	139901	96012	85498	88506	78162	69470	57611	45657	39097	37993	NA	NA	NA	42.6	44.29	47.06	NA	49.6	49.6	49.6	49.6	53.6	55.78	56.61	57	58.49	61	61	62.5	63.5
2102903	MA	Carutapera		-46.0231508346	-1.200602	Gurupi	Oeste Maranhense	22006	23404	1232.08	17.86	139899	23404	NA	128702	107454	90337	76066	69188	55539	46371	41393	33916	32553	29421	25060	21086	18833	16926	NA	NA	NA	NA	NA	NA	NA	13.5	13.5	16.3	13.52	16	16	16.8	17.8	17.8	17.8	13.52	13.52	13.52
2103000	MA	Caxias		-43.3585394285	-4.8616749902	Caxias	Leste Maranhense	155129	161926	5196769	30.12	1458634	161926	NA	1324810	1259750	1087396	1025086	1008316	907407	939362	962100	737129	680492	474065	375091	244777	225027	196613	NA	NA	361	361	365	365	372.2	373.2	376.6	376.6	NA	379.34	384	392.46	452	500	500	650	130	150
2103109	MA	Cedral		-44.5307895278	-1.9979159256	Litoral Ocidental Maranhense	Norte Maranhense	10297	10473	283186	36.36	54606	10473	NA	47178	41841	35342	29268	26933	22954	19091	19227	16230	14524	12996	11208	12189	11248	9752	NA	NA	NA	NA	NA	NA	NA	NA	NA	NA	NA	NA	NA	NA	8.2	NA	NA	NA	NA	NA
2103125	MA	Central do Maranhão		-44.8318437025	-2.1913139076	Litoral Ocidental Maranhense	Norte Maranhense	7887	8534	319053	24.7	36280	8534	NA	31287	26780	25404	21147	21089	17907	16801	15032	11944	10207	8590	7346	6624	5303	4641	0	0	NA	NA	NA	NA	NA	NA	NA	NA	NA	NA	NA	NA	NA	NA	NA	NA	NA	NA
2103158	MA	Centro do Guilherme		-46.0399601132	-2.4569850818	Gurupi	Oeste Maranhense	12565	13295	1167848	11.7	62683	13295	NA	55391	49248	42291	34139	25069	24583	20854	17676	15463	14629	13492	10325	10435	9321	7641	0	0	NA	NA	NA	NA	NA	NA	NA	NA	NA	NA	NA	NA	NA	NA	NA	NA	NA	NA
2103174	MA	Centro Novo do Maranhão		-46.128408955	-2.1442916986	Gurupi	Oeste Maranhense	17622	21300	8369793	2.13	113044	21300	NA	98971	94072	85312	62407	54136	53082	47040	37049	31141	29310	24733	17087	21608	22235	18518	0	0	NA	NA	NA	NA	NA	NA	NA	NA	NA	NA	NA	NA	NA	NA	NA	NA	NA	NA
2103208	MA	Chapadinha		-43.3611207818	-3.74002452	Chapadinha	Leste Maranhense	73350	78348	3247385	22.59	564614	78348	NA	462806	411769	386263	331086	305114	282775	212530	195564	165593	148240	149033	114432	87713	80741	68413	NA	NA	66	NA	NA	65.59	67	68	70.9	73.7	74	73	73	74	75	75	75	71.69	71.96	71.68
2103257	MA	Cidelândia		-47.7842327757	-5.1774210472	Imperatriz	Oeste Maranhense	13681	14446	1464034	9.34	130828	14446	NA	98141	92215	74779	68517	62414	61426	49666	47249	40567	34474	30449	22985	31540	27605	23861	0	0	NA	NA	NA	NA	NA	NA	NA	11.7	11.64	12	12	12	13	13	13	11.65	11.65	11.64
2103307	MA	Codó		-43.886080235	-4.4513375001	Codó	Leste Maranhense	118038	120548	4361344	27.06	935961	120548	NA	777227	757330	646580	593908	574952	598724	552919	545003	423802	378730	385250	261772	174333	148273	132298	NA	NA	NA	NA	104.73	112.89	NA	NA	NA	114	115.2	198.2	292	NA	150	164.5	NA	280	283	286
2103406	MA	Coelho Neto		-43.0140136155	-4.2547375001	Coelho Neto	Leste Maranhense	46750	48546	975543	47.92	450446	48546	NA	254515	244215	207509	184328	168044	147925	138625	173564	189549	171747	153540	115463	90976	79516	65526	NA	NA	NA	NA	NA	NA	NA	26.1	36.4	59	59	27	33.3	33.7	34.7	34.7	34.7	26.07	26.13	26.13
2103505	MA	Colinas		-44.2497802305	-6.0273655202	Chapadas do Alto Itapecuru	Leste Maranhense	39132	40427	1980551	19.76	290998	40427	NA	247566	225424	196933	155748	153325	130767	100080	95414	79482	76569	74328	59094	46136	38651	33840	NA	NA	NA	NA	NA	17.39	39	38.6	44.3	47.2	10.41	47	47	47.8	48.8	48.8	48.8	44.26	44.26	44.26
2103554	MA	Conceição do Lago-Açu		-44.9030159052	-3.8411184579	Baixada Maranhense	Norte Maranhense	14436	15995	733228	19.69	90672	15995	NA	81131	68837	62918	52305	48100	41776	30502	26094	24401	17304	17418	16764	16773	14947	15432	0	0	NA	NA	NA	NA	NA	NA	NA	9.8	9.5	10	10.6	10.8	11.8	11.8	12.8	9.5	9.5	95.8
2103604	MA	Coroatá		-44.1255992015	-4.128976	Codó	Leste Maranhense	61725	64123	2263772	27.27	350731	64123	NA	290776	267998	252313	213302	204164	180160	146870	138986	123938	118597	104085	91652	68896	62131	54130	NA	NA	NA	NA	NA	NA	NA	NA	NA	NA	NA	255.4	NA	NA	48	NA	NA	26.2	56.2	115
2103703	MA	Cururupu		-44.867761617	-1.8255207812	Litoral Ocidental Maranhense	Norte Maranhense	32652	30805	1093062	26.69	177806	30805	NA	157226	137037	123850	109156	105114	87614	76404	74851	62286	55883	54671	47198	40692	35351	27399	NA	NA	NA	NA	NA	NA	NA	NA	NA	34.33	NA	56	NA	90	NA	NA	43	53	NA	NA
2103752	MA	Davinópolis		-47.4049963875	-5.5344562161	Imperatriz	Oeste Maranhense	12579	12656	335767	37.46	124768	12656	NA	64720	56091	60377	55056	42957	42211	35059	30000	27765	27014	25938	22604	15858	15130	15842	0	0	NA	NA	NA	NA	NA	NA	NA	49.8	48.74	49	49	49.5	50.5	50.5	50.5	48.75	48.74	48.74
2103802	MA	Dom Pedro		-44.440009911	-5.0384476352	Presidente Dutra	Centro Maranhense	22681	22897	358493	63.27	185478	22897	NA	160229	156383	150743	124434	106060	93089	78186	88801	58544	54219	51559	41487	31842	26882	23078	NA	NA	NA	NA	NA	NA	NA	20.6	31.5	26.5	30.22	33	33	33	34	34	34	24.5	24.5	30.45
2103901	MA	Duque Bacelar		-42.9441802036	-4.1478190971	Coelho Neto	Leste Maranhense	10649	11148	317921	33.5	61646	11148	NA	43844	38783	37980	30436	30218	23353	19492	18321	15608	16446	14918	12134	10847	8935	8073	NA	NA	NA	NA	NA	NA	NA	NA	NA	11.9	10.51	12	12	12	13	13	13	10.52	10.52	10.52
2104008	MA	Esperantinópolis		-44.886068699	-4.8703008975	Médio Mearim	Centro Maranhense	18452	16833	452439	38.37	124546	16833	NA	102600	83184	77549	62978	61794	53724	45694	44213	38831	34499	35249	27871	25048	22321	18093	NA	NA	NA	NA	NA	NA	18	18.1	18.1	18.8	18.06	19	19	19	20	20	20	18.18	18.18	18.18
2104057	MA	Estreito		-47.4478829861	-6.5680849802	Porto Franco	Sul Maranhense	35835	41397	2718978	13.18	612341	41397	NA	854344	875989	493343	443751	599632	352886	233262	138803	122824	96156	81468	70929	47248	40583	36726	NA	NA	NA	NA	NA	NA	NA	NA	NA	NA	NA	NA	NA	NA	NA	NA	NA	NA	NA	NA
2104073	MA	Feira Nova do Maranhão		-46.687355216	-6.9631355406	Gerais de Balsas	Sul Maranhense	8126	8347	1473414	5.52	53541	8347	NA	47726	44425	40729	32777	30093	28663	19615	17740	16827	16418	16261	13796	14648	13813	13715	0	0	NA	NA	NA	NA	NA	NA	0.8	NA	NA	NA	NA	NA	NA	NA	NA	NA	NA	NA
2104081	MA	Fernando Falcão		-44.9107074022	-6.1549784629	Alto Mearim e Grajaú	Centro Maranhense	9241	10204	5086589	1.82	46884	10204	NA	38217	36714	34078	28155	24766	27117	22104	17413	12923	13614	10031	9320	8929	7757	8282	0	0	NA	NA	NA	NA	NA	NA	NA	NA	NA	NA	NA	NA	NA	NA	NA	NA	NA	NA
2104099	MA	Formosa da Serra Negra		-46.1863570069	-6.4353041056	Alto Mearim e Grajaú	Centro Maranhense	17757	18793	3690.61	4.49	109849	18793	NA	102543	87003	81979	75038	63781	58428	41238	39140	37098	34549	32014	26520	16987	16369	14158	0	0	NA	NA	NA	NA	NA	NA	NA	NA	NA	10.28	10.63	11.1	NA	NA	NA	NA	NA	NA
2104107	MA	Fortaleza dos Nogueiras		-46.185557542	-6.9659260875	Chapadas Das Mangabeiras	Sul Maranhense	11646	12390	1853994	7	125055	12390	NA	122809	114620	89733	87270	100682	104817	59580	55872	61795	57027	52542	31721	20388	19575	18351	NA	NA	NA	NA	NA	NA	NA	10.6	10.6	10.8	10.8	11	11	11	12	12	12	11.69	11.69	11.69
2104206	MA	Fortuna		-44.1606284272	-5.7362241325	Presidente Dutra	Centro Maranhense	15098	15251	694997	21.72	100786	15251	NA	87269	67412	67520	60073	57130	47414	37364	35539	31557	33128	26127	20318	22740	20118	17791	NA	NA	NA	NA	NA	NA	NA	NA	NA	15.5	12.98	15	15	15.2	16.2	16.2	16.2	12.99	12.98	12.98
2104305	MA	Godofredo Viana		-45.7717548081	-1.4098001867	Gurupi	Oeste Maranhense	10635	11654	667325	15.75	149209	11654	NA	132739	244591	138965	45675	39515	25043	20597	13483	12058	12837	14786	11744	9165	7297	7772	NA	NA	NA	NA	NA	NA	NA	7	7	8	7	8	8	8	9	9	9	7.3	7.3	7.3
2104404	MA	Gonçalves Dias		-44.3059065359	-5.1439555695	Presidente Dutra	Centro Maranhense	17482	17583	883588	19.79	99507	17583	NA	82285	70495	65541	52988	47262	42667	36214	34067	30133	29080	26844	22522	19728	17817	15532	NA	NA	NA	NA	NA	NA	NA	NA	NA	11.8	11.32	13	13.5	13.8	14.8	14.8	16.8	13.07	13.06	13.06
2104503	MA	Governador Archer		-44.2757565261	-5.0253878239	Presidente Dutra	Centro Maranhense	10205	10648	445856	22.89	60095	10648	NA	48625	38609	37623	30208	28819	26117	22069	22689	17813	16713	20476	20201	12250	11250	9720	NA	NA	NA	NA	NA	NA	NA	NA	NA	15.1	11.44	15	15	15	16	16	16	11.45	11.44	11.44
2104552	MA	Governador Edison Lobão		-47.368935839	-5.7474117385	Imperatriz	Oeste Maranhense	15895	18042	615.86	25.81	324379	18042	NA	221052	198222	157832	141233	93636	83670	99427	121695	82333	75808	53539	25247	26147	20954	16415	0	0	NA	NA	NA	NA	NA	NA	NA	NA	NA	NA	NA	NA	NA	NA	NA	NA	NA	NA
2104602	MA	Governador Eugênio Barros		-44.246962646	-5.3224910015	Presidente Dutra	Centro Maranhense	15991	16522	816.99	19.57	76557	16522	NA	70032	55971	59550	52650	46689	40230	32110	27147	27541	28216	23545	18399	16740	15100	11987	NA	NA	NA	NA	6.8	8.8	10	10	10	11.2	9.99	11	11	11	12	12	12	12	10	10
2104628	MA	Governador Luiz Rocha		-44.0708873355	-5.4728646849	Presidente Dutra	Centro Maranhense	7337	7668	373164	19.66	41789	7668	NA	37175	26969	28538	24655	25008	19698	15618	13518	12593	13341	10742	9149	7597	6265	6064	0	0	NA	NA	NA	NA	NA	NA	NA	5.4	4.73	7	8	8	9	9	9	5.93	5.93	5.96
2104651	MA	Governador Newton Bello		-45.674501797	-3.4297047199	Pindaré	Oeste Maranhense	11921	9965	1144074	10.27	46224	9965	NA	46505	43651	39644	35209	35514	30566	26381	25333	21880	20317	18958	15820	15081	13660	12178	0	0	NA	NA	NA	NA	NA	NA	NA	8.8	7.29	8	8	8	9.5	9.5	9.5	9.5	9.5	10.3
2104677	MA	Governador Nunes Freire		-45.8814811328	-2.13496236	Gurupi	Oeste Maranhense	25401	25052	1037.13	24.49	168635	25052	NA	154639	148442	124712	106540	99881	79371	59152	55482	50846	45221	40207	35311	24244	20564	16970	0	0	NA	NA	NA	NA	NA	NA	NA	NA	NA	14.5	14.7	NA	NA	NA	NA	NA	NA	NA
2104701	MA	Graça Aranha		-44.3357912599	-5.4048212131	Presidente Dutra	Centro Maranhense	6140	6138	271445	22.62	34409	6138	NA	31417	24163	22731	21452	20552	17970	15330	14958	13343	12598	10979	9089	8939	7838	7019	NA	NA	NA	NA	NA	NA	NA	NA	NA	9.2	8.07	9	9	9	10	10	10	8.08	8.07	8.07
2104800	MA	Grajaú		-46.142395636	-5.8185484313	Alto Mearim e Grajaú	Centro Maranhense	62093	68458	8863.57	7.03	541313	68458	NA	480883	435058	380704	313698	284611	239796	183492	162740	147257	140979	120697	95449	64360	55780	44602	NA	NA	NA	NA	NA	NA	NA	NA	NA	NA	NA	60.22	73.61	79.42	89	101	1.15	1.67	39	44
2104909	MA	Guimarães		-44.5977464563	-2.1350771584	Litoral Ocidental Maranhense	Norte Maranhense	12081	11776	595382	20.29	62261	11776	NA	56402	49135	43799	35762	35409	31243	25427	25850	23119	20901	16642	13587	13549	13478	12410	NA	NA	NA	NA	NA	NA	NA	NA	NA	17.7	18	18	18	18.8	19.8	19.8	19.8	15.06	15.05	15
2105005	MA	Humberto de Campos		-43.4650921443	-2.5912239723	Lençóis Maranhenses	Norte Maranhense	26189	28252	2131246	12.29	119504	28252	NA	103936	97679	83572	68847	68575	54226	43905	38959	35632	28681	25498	20323	27563	22126	18587	NA	NA	NA	NA	NA	NA	NA	NA	NA	13	12.81	13	13	13	14	14	14	12.82	12.81	12.81
2105104	MA	Icatu		-44.0658484686	-2.7748278631	Rosário	Norte Maranhense	25145	26651	1448778	17.36	113107	26651	NA	94255	82948	78925	64494	58397	52938	40724	34831	29168	24677	23193	20880	20484	17884	17413	NA	NA	NA	NA	NA	NA	NA	12.3	12.3	13.3	13.99	15	15	15.4	16.4	16.4	16.4	14.37	14.37	14.37
2105153	MA	Igarapé do Meio		-45.1833277022	-3.6367085219	Baixada Maranhense	Norte Maranhense	12550	13968	368685	34.04	134107	13968	NA	164831	133508	110557	81142	69835	125708	103780	90192	19929	17783	15214	12922	10812	7990	7533	0	0	NA	NA	NA	NA	NA	NA	NA	NA	NA	NA	NA	NA	NA	NA	NA	NA	NA	36
2105203	MA	Igarapé Grande		-44.8674033459	-4.6608538062	Médio Mearim	Centro Maranhense	11041	11718	374248	29.5	72658	11718	NA	57979	49738	46890	40758	44080	35495	29027	25840	22038	20553	19442	17175	14299	13328	12099	NA	NA	NA	NA	NA	NA	NA	NA	NA	14.7	12.96	15	15	15	16	16	16	12.96	12.96	12.97
2105302	MA	Imperatriz		-47.4798108058	-5.5265240252	Imperatriz	Oeste Maranhense	247505	253873	1368988	180.79	5805306	253873	NA	5071532	4393312	3262096	2936194	2532274	2284948	1879750	1879737	1632026	1388734	1258695	1024661	679479	617844	516325	NA	157	281	280.7	580	540	371	543.2	543.2	554.4	554	566	566	567	568	568	568	543.22	843.22	543.22
2105351	MA	Itaipava do Grajaú		-45.7926825035	-5.1445822618	Alto Mearim e Grajaú	Centro Maranhense	14297	15817	1238914	11.54	69785	15817	NA	70736	48720	50516	51698	48584	37648	27477	25540	24619	27287	22759	20033	17080	13722	8915	0	0	NA	NA	NA	NA	NA	NA	NA	NA	NA	NA	NA	NA	NA	NA	NA	NA	NA	NA
2105401	MA	Itapecuru Mirim		-44.3542633904	-3.3990454801	Itapecuru Mirim	Norte Maranhense	62110	67104	1471438	42.21	475756	67104	NA	394836	370356	327850	286118	243908	220396	192862	182098	146169	124296	113396	87605	64642	55513	51101	NA	NA	NA	NA	NA	34.29	34	81.1	47.4	51.7	51	52	60	60.6	61.6	61.6	61.6	54.16	54.16	54.16
2105427	MA	Itinga do Maranhão		-47.5279099638	-4.4550039984	Imperatriz	Oeste Maranhense	24863	25518	3581716	6.94	221753	25518	NA	193587	158235	148965	136049	135449	149755	163639	130660	107844	105289	93497	72469	55366	42119	35870	0	0	NA	NA	NA	NA	NA	NA	NA	NA	NA	NA	NA	62	33	36	36	36	36	36
2105450	MA	Jatobá		-44.2199147698	-5.8196669368	Chapadas do Alto Itapecuru	Leste Maranhense	8526	10027	591384	14.42	50004	10027	NA	36581	35133	35167	29201	19915	22382	18626	14870	14622	16914	13526	12479	9868	7318	8010	0	0	NA	NA	NA	NA	NA	NA	NA	6.5	10.74	6	7	7	8	8	8	7.44	7.44	7.82
2105476	MA	Jenipapo dos Vieiras		-45.6333791074	-5.3694249264	Alto Mearim e Grajaú	Centro Maranhense	15440	16226	1962899	7.87	78222	16226	NA	66392	60486	55439	47531	45878	42309	34556	32079	27324	28197	20723	18474	16345	12399	10617	0	0	NA	NA	NA	NA	NA	NA	NA	NA	NA	NA	NA	NA	NA	NA	35.7	40	50	NA
2105500	MA	João Lisboa		-47.4050361498	-5.4536629416	Imperatriz	Oeste Maranhense	20381	23133	1135211	32	179357	23133	NA	136927	132906	120227	105512	87269	83637	69389	70332	82459	84108	97084	67045	33768	29752	23735	NA	NA	NA	NA	NA	NA	NA	NA	NA	40.7	39.06	40	40	40.5	41.5	41.5	41.5	39.07	39.07	39.07
2105609	MA	Joselândia		-44.6991525645	-4.9726933289	Alto Mearim e Grajaú	Centro Maranhense	15433	15861	703513	22.64	91114	15861	NA	73540	64635	67054	55489	50744	45383	36783	32482	29371	25515	23794	19779	19381	16978	15508	NA	NA	NA	NA	NA	NA	NA	NA	NA	9.2	10.27	10	10	10	11	11	11	9.14	9.13	10.28
2105658	MA	Junco do Maranhão		-46.0707260732	-1.8746095975	Gurupi	Oeste Maranhense	4020	3330	555088	7.24	30964	3330	NA	29663	27071	23667	20676	18326	15806	12976	12691	12597	10072	10243	8039	10854	17627	17744	0	0	NA	NA	NA	NA	NA	NA	NA	NA	NA	NA	NA	NA	NA	NA	NA	NA	NA	NA
2105708	MA	Lago da Pedra		-45.1258913559	-4.564744515	Pindaré	Oeste Maranhense	46083	49440	1240444	37.15	288847	49440	NA	254077	231898	197408	175720	176619	178665	130481	124768	96420	103020	77885	78140	58512	47542	45265	NA	12.8	NA	13.4	13.39	13.39	13	13.4	13.5	15	13.51	15	15	15	16	16	16	59.47	13.51	13.51
2105807	MA	Lago do Junco		-45.0513443921	-4.6076432177	Médio Mearim	Centro Maranhense	10729	10638	328525	34.72	53587	10638	NA	44187	41462	40200	33639	29363	24654	20844	19505	17226	16104	15470	13470	13173	11754	10946	NA	NA	NA	NA	NA	NA	NA	NA	NA	6.6	6.12	7	7	7	8	8	8	6.12	6.13	6.13
2105906	MA	Lago Verde		-44.937635232	-4.0387112953	Médio Mearim	Centro Maranhense	15412	15962	623237	24.73	87231	15962	NA	76420	70015	64574	49217	48061	48486	36531	32564	28218	26203	25653	20037	20529	16190	14630	NA	NA	NA	NA	NA	NA	3	2.7	4.7	3.3	2.87	3	3	3	14	14	14	2.87	3.88	3.88
2105922	MA	Lagoa do Mato		-43.5275591166	-6.0452772966	Chapadas do Alto Itapecuru	Leste Maranhense	10934	11034	1512985	6.48	62310	11034	NA	45745	40304	40614	36408	35085	28386	20733	20000	17627	17582	17280	12942	11928	10969	10079	0	0	NA	NA	NA	NA	NA	NA	NA	NA	NA	NA	NA	NA	NA	91.7	94.7	97.3	99.86	100.36
2105948	MA	Lago dos Rodrigues		-44.9764423256	-4.6123757769	Médio Mearim	Centro Maranhense	7794	8689	220776	43.21	59948	8689	NA	49179	40393	42197	35398	33230	30405	24386	24083	20863	18481	16569	14087	14026	12409	11397	0	0	NA	NA	NA	NA	NA	NA	NA	NA	NA	NA	NA	NA	NA	NA	NA	15	NA	10
2105963	MA	Lagoa Grande do Maranhão		-45.3906142794	-4.9931237371	Pindaré	Oeste Maranhense	10517	11202	744201	14.13	68565	11202	NA	62387	55303	50026	40643	37523	55379	28378	26620	17281	21822	16796	18511	15525	11975	9455	0	0	NA	NA	NA	NA	NA	NA	NA	NA	NA	NA	NA	NA	NA	NA	NA	NA	NA	NA
2105989	MA	Lajeado Novo		-47.0324475171	-6.1916092267	Imperatriz	Oeste Maranhense	6923	7427	1064455	6.61	50127	7427	NA	40869	38834	34548	30679	29459	24652	19903	18794	16304	15698	12624	10652	10994	9951	8565	0	0	NA	NA	NA	NA	NA	NA	NA	NA	NA	NA	NA	NA	NA	NA	NA	NA	NA	NA
2106003	MA	Lima Campos		-44.4693403292	-4.5170459872	Médio Mearim	Centro Maranhense	11423	11670	321932	35.48	75165	11670	NA	65479	55297	48215	39256	42730	32559	29730	26783	23189	21432	21784	23449	15607	11967	11521	NA	NA	NA	NA	NA	NA	NA	NA	NA	18.3	17.32	18	18	18	19	19	19	7.32	17.32	18.9
2106102	MA	Loreto		-45.1392416375	-7.0944541654	Chapadas Das Mangabeiras	Sul Maranhense	11390	11943	3596844	3.17	141926	11943	NA	130094	104265	71357	86918	89647	67292	40513	34761	38884	36488	33753	20034	15900	15124	14989	NA	NA	NA	NA	NA	NA	NA	16.8	16.8	20	33.65	20	20	20.3	21.3	21.3	21.3	16.8	16.79	16.79
2106201	MA	Luís Domingues		-45.8953319921	-1.3254602444	Gurupi	Oeste Maranhense	6510	6829	464.06	14.03	35719	6829	NA	31729	26495	22023	19312	18125	15410	13357	11635	10680	8949	7920	6799	6689	6157	6175	NA	NA	NA	NA	NA	NA	NA	NA	NA	15.7	14.52	16	16	16	17	17	17	14.53	14.52	14.5
2106300	MA	Magalhães de Almeida		-42.2015066914	-3.3966676742	Baixo Parnaíba Maranhense	Leste Maranhense	17587	19532	433152	40.6	105674	19532	NA	87819	71599	64959	51930	55576	50182	32822	31139	25022	24551	20119	17003	15917	13467	11989	NA	NA	NA	NA	NA	NA	NA	NA	NA	16.7	16.18	17	17	17	18	18	18	16.19	16.28	16.28
2106326	MA	Maracaçumé		-45.9586390372	-2.0561645495	Gurupi	Oeste Maranhense	19155	21063	635824	30.44	125920	21063	NA	104023	96020	83324	83635	74682	57389	44766	39291	32388	30966	28658	23085	17732	14481	13061	0	0	NA	NA	NA	NA	NA	NA	NA	NA	NA	NA	NA	NA	NA	NA	62	NA	NA	NA
2106359	MA	Marajá do Sena		-45.4572376526	-4.6203133241	Pindaré	Oeste Maranhense	8051	7630	1402593	5.56	51624	7630	NA	51208	43583	40843	35697	32790	56327	24359	23783	15028	22779	20508	15561	15275	12985	11465	0	0	NA	NA	NA	NA	NA	NA	NA	NA	NA	NA	NA	NA	NA	NA	NA	NA	NA	NA
2106375	MA	Maranhãozinho		-45.8556114549	-2.2356169921	Gurupi	Oeste Maranhense	14065	16062	760947	14.46	78781	16062	NA	67798	56672	48957	42660	34413	32161	25620	21134	17523	14848	13912	13944	10131	9760	8678	0	0	NA	NA	NA	NA	NA	NA	NA	21.5	19.83	21	21	21	19.84	19.84	19.84	19.84	19.83	21.46
2106409	MA	Mata Roma		-43.1203894236	-3.6190455099	Chapadinha	Leste Maranhense	15150	16567	548414	27.63	108930	16567	NA	82724	77494	76529	61117	58641	56192	41960	38535	29768	31130	31781	17955	15869	13735	13221	NA	NA	NA	NA	NA	NA	NA	NA	NA	22.8	23	23	23	23.4	24.4	20.47	20.47	21.07	21.36	21.32
2106508	MA	Matinha		-45.0364289401	-3.09840003	Baixada Maranhense	Norte Maranhense	21885	22962	408727	53.54	122606	22962	NA	100868	92110	82360	69502	62835	58556	51623	43994	36014	35695	31931	26804	24208	19812	18016	NA	NA	NA	NA	NA	NA	NA	NA	NA	11.3	17.65	11	11	11	12	12	12	10.96	10.96	11
2106607	MA	Matões		-43.2012082829	-5.5224650194	Caxias	Leste Maranhense	31015	33188	2107403	15.69	141276	33188	NA	114635	103811	100301	88716	74754	69825	56848	46962	39889	37310	33925	30491	30075	26262	24190	NA	NA	NA	NA	NA	NA	NA	NA	NA	NA	NA	NA	NA	56.33	NA	NA	NA	NA	NA	NA
2106631	MA	Matões do Norte		-44.5502445069	-3.6275187802	Itapecuru Mirim	Norte Maranhense	13794	16552	794651	17.36	66988	16552	NA	54844	49503	46762	42200	35056	29770	23176	20007	17247	15879	13100	11743	9895	9520	7490	0	0	NA	NA	NA	NA	NA	NA	NA	36.5	13.63	36	14	14	15	15	15	13.64	13.64	13.64
2106672	MA	Milagres do Maranhão		-42.6107528325	-3.5822066414	Chapadinha	Leste Maranhense	8118	8306	634734	12.79	47311	8306	NA	36764	34601	38980	30795	32740	30073	21326	20938	16030	18262	14318	10987	11021	9034	9010	0	0	NA	NA	NA	NA	NA	NA	NA	NA	NA	NA	NA	NA	NA	NA	NA	NA	NA	NA
2106706	MA	Mirador		-44.3626097939	-6.3775656954	Chapadas do Alto Itapecuru	Leste Maranhense	20452	20605	8521081	2.42	137769	20605	NA	114832	104756	91431	83775	71214	59950	46113	44194	37384	41703	34485	31106	30150	22843	22840	NA	NA	NA	NA	NA	NA	NA	18.1	18.1	19.1	9.34	19	19	19	20	20	20	18.08	18.07	18.07
2106755	MA	Miranda do Norte		-44.5842756917	-3.5626447744	Itapecuru Mirim	Norte Maranhense	24427	27999	341107	71.61	334867	27999	NA	251009	252519	223644	219999	96533	52428	43293	42705	36588	31110	28209	25168	17581	15846	13938	NA	NA	NA	NA	NA	NA	NA	NA	NA	38.9	38	39	39	39.3	40.3	40.3	40.3	40.3	40.3	30.92
2106805	MA	Mirinzal		-44.7857559865	-2.0642241916	Litoral Ocidental Maranhense	Norte Maranhense	14218	14690	687748	20.67	65576	14690	NA	56916	52402	48842	41328	42938	35162	29745	26902	21214	17162	18396	15631	15506	12597	11667	NA	NA	NA	NA	NA	NA	NA	6.3	NA	10.9	9.04	11	11	1	4.23	11.74	11.74	9.05	9.04	9
2106904	MA	Monção		-45.2475846706	-3.49393248	Baixada Maranhense	Norte Maranhense	31738	32884	1239913	24.38	160989	32884	NA	146662	122351	112189	94648	86475	79051	62599	55588	50747	47433	42846	35974	37012	31439	26408	NA	NA	NA	NA	NA	NA	NA	NA	20.9	21.4	20.91	21	21	21.3	21.41	21.41	21.41	31.83	21.41	21.85
2107001	MA	Montes Altos		-47.070439508	-5.8285625042	Imperatriz	Oeste Maranhense	9413	8955	1488336	6.32	49632	8955	NA	44586	40163	36556	33158	31811	31624	25686	25556	22516	21019	20167	16640	16243	14094	12432	NA	NA	NA	NA	NA	NA	NA	NA	NA	15.4	14.23	15	15	15	16	16	16	14.24	14.24	14.24
2107100	MA	Morros		-44.0445445432	-2.8614789531	Rosário	Norte Maranhense	17783	19116	1715171	10.37	97217	19116	NA	76106	72251	64652	52781	46000	38693	30041	26811	21606	20405	17874	15736	13299	11305	11637	NA	NA	NA	NA	NA	NA	NA	NA	NA	15.8	14.53	17	17	17	18	18	18	14.54	14.54	14.54
2107209	MA	Nina Rodrigues		-43.9044847603	-3.4624642894	Itapecuru Mirim	Norte Maranhense	12464	14259	572507	21.77	52344	14259	NA	43500	43397	37027	30848	25687	22028	17779	15988	14147	12268	11289	10100	10040	8943	7647	NA	NA	NA	NA	NA	NA	NA	NA	NA	19.6	19.32	19	19	19	19.33	19.33	19.33	19.33	19.33	19.33
2107258	MA	Nova Colinas		-46.2593252229	-7.1205660036	Chapadas Das Mangabeiras	Sul Maranhense	4885	5298	743087	6.57	46279	5298	NA	44078	37190	30209	28563	23724	22504	15234	14031	14253	22302	15936	11687	8395	8648	7709	0	0	NA	NA	NA	NA	NA	12	16	10	NA	8	9	9	9	9.5	10	NA	NA	NA
2107308	MA	Nova Iorque		-44.0486267271	-6.7332033058	Chapadas do Alto Itapecuru	Leste Maranhense	4590	4589	976872	4.7	28066	4589	NA	23110	21016	17719	16823	16545	14633	13083	12249	10820	11144	10287	8263	7106	6177	5570	NA	NA	NA	NA	NA	NA	NA	NA	NA	10.3	3.93	10	12	12	13	13	13	9.46	9.45	9.45
2107357	MA	Nova Olinda do Maranhão		-45.7045360408	-2.7998865441	Pindaré	Oeste Maranhense	19134	20588	2452615	7.8	126648	20588	NA	111643	97672	81968	69728	61496	56683	45226	38139	33126	32754	28580	25846	25359	22114	17944	0	0	NA	NA	NA	NA	NA	NA	NA	NA	NA	NA	NA	NA	NA	NA	NA	NA	NA	NA
2107407	MA	Olho d'Água das Cunhãs		-45.1195796205	-4.1372759298	Médio Mearim	Centro Maranhense	18601	19145	695333	26.75	125391	19145	NA	105181	93150	78923	72604	74123	68689	51821	47907	45397	39601	36070	29884	25439	21217	22524	NA	NA	NA	NA	NA	NA	14	15.5	15.5	17	15.54	17	17	17.2	18.2	18.2	18.2	18.2	15.55	16.96
2107456	MA	Olinda Nova do Maranhão		-45.0032353745	-2.9974776154	Baixada Maranhense	Norte Maranhense	13181	14474	197636	66.69	71855	14474	NA	61015	51546	47698	39152	33185	33294	26033	22588	19871	18755	16821	14282	15888	12380	13232	0	0	NA	NA	NA	NA	NA	NA	NA	NA	NA	NA	NA	NA	NA	NA	NA	NA	NA	NA
2107506	MA	Paço do Lumiar		-44.0986923548	-2.528063	Aglomeração Urbana de São Luís	Norte Maranhense	105121	119915	122828	855.84	719157	119915	NA	577554	498921	438017	378482	351282	298627	253129	238774	195952	184166	156925	129881	93143	83379	70370	NA	NA	NA	NA	61.63	61.63	NA	81.1	NA	NA	91	NA	NA	6	NA	57.85	92.15	230.15	398.15	336.6
2107605	MA	Palmeirândia		-44.9044638923	-2.6477742783	Baixada Maranhense	Norte Maranhense	18764	19359	532163	35.7	107818	19359	NA	90958	76578	70773	56150	59021	56378	41597	36562	33961	29649	25856	22737	24288	21453	19549	NA	NA	NA	NA	NA	NA	NA	NA	NA	5.4	4.75	5	5	5	6	6	6	4.76	4.76	4
2107704	MA	Paraibano		-43.9857620488	-6.4318254141	Chapadas do Alto Itapecuru	Leste Maranhense	20103	21008	530517	37.89	119494	21008	NA	93677	84780	79041	70948	71313	63348	52356	51337	44963	44565	39727	31564	23359	21895	19739	NA	NA	NA	NA	NA	NA	NA	NA	NA	32.9	33	33	33	33.5	34.5	34.5	34.5	29.84	29.83	30.22
2107803	MA	Parnarama		-43.0904013535	-5.6844671764	Caxias	Leste Maranhense	34586	34265	3240492	10.06	167071	34265	NA	145540	131637	125497	113052	103155	87015	71078	61052	55416	59140	52236	44774	40581	35343	32999	NA	NA	NA	NA	NA	NA	NA	NA	NA	NA	NA	85	NA	NA	NA	NA	NA	NA	NA	NA
2107902	MA	Passagem Franca		-43.7817452259	-6.1739944256	Chapadas do Alto Itapecuru	Leste Maranhense	17562	18699	1358327	12.93	105659	18699	NA	82398	78866	70482	63913	58377	52785	44620	40025	33640	32866	30788	25403	19110	15854	15170	NA	NA	NA	NA	NA	NA	NA	NA	NA	NA	NA	NA	NA	NA	NA	NA	NA	NA	NA	NA
2108009	MA	Pastos Bons		-44.0886025134	-6.6040277321	Chapadas do Alto Itapecuru	Leste Maranhense	18067	19140	1635321	11.05	151023	19140	NA	114058	100178	81205	70835	66361	61896	41282	38331	35558	39852	39300	28357	21124	17927	14979	NA	NA	NA	NA	NA	NA	NA	21	24	39.05	40	40	65	92	108.03	NA	40	65	70	75
2108058	MA	Paulino Neves		-42.5454239809	-2.7182059898	Lençóis Maranhenses	Norte Maranhense	14519	15779	979178	14.83	72141	15779	NA	63570	56922	50035	40156	36659	31487	24108	20508	18478	16491	15067	12708	13267	11668	10099	0	0	NA	NA	NA	NA	NA	12	3.9	12.3	11.9	12	12	12	13.5	13.5	13.5	13.5	11.91	11.91
2108108	MA	Paulo Ramos		-45.2399800047	-4.4479567659	Pindaré	Oeste Maranhense	20079	20635	1168609	19.06	132913	20635	NA	114725	101281	92371	81446	81938	86156	50467	50659	39536	40369	37841	31379	31544	27371	24730	NA	NA	NA	NA	NA	NA	NA	NA	NA	13.5	13.3	13	13	13	14	14	14	11.3	11.3	11.3
2108207	MA	Pedreiras		-44.6037348763	-4.5693506881	Médio Mearim	Centro Maranhense	39448	38433	261723	136.77	413363	38433	NA	343869	312573	289416	275078	263159	213892	205049	198373	168049	138295	131923	106642	71459	64368	57782	NA	NA	NA	NA	NA	NA	57	57	83.2	59.1	62.32	60	69.2	69.2	70.2	70.2	70.2	59.47	59.47	60.28
2108256	MA	Pedro do Rosário		-45.3464537341	-2.9681146727	Baixada Maranhense	Norte Maranhense	22732	24748	1749885	12.99	120305	24748	NA	101084	88826	75851	62169	55895	52711	40094	35775	32122	26932	22393	19095	20390	18179	14204	0	0	NA	NA	NA	NA	NA	NA	NA	NA	NA	NA	NA	NA	NA	NA	NA	NA	NA	NA
2108306	MA	Penalva		-45.1764616888	-3.2932333178	Baixada Maranhense	Norte Maranhense	34267	37833	800308	46.42	152561	37833	NA	133268	122661	112979	96071	86261	78317	66232	57676	52269	48436	41860	35647	41812	33642	34059	NA	NA	NA	NA	NA	NA	NA	NA	NA	26.9	25.49	27	27	27	28	28	28	25.5	25.49	25.4
2108405	MA	Peri Mirim		-44.8502907001	-2.5730546485	Baixada Maranhense	Norte Maranhense	13803	14048	398.72	34.06	64029	14048	NA	54562	46617	42851	35129	33729	29247	24604	23562	21157	20995	17454	15069	15792	14137	14077	NA	NA	NA	NA	NA	NA	NA	NA	NA	10.2	9.4	10	10	10	11	11	11	9.41	9.41	9.4
2108454	MA	Peritoró		-44.3258535239	-4.3702251177	Codó	Leste Maranhense	21201	22818	824725	25.71	141774	22818	NA	115698	99555	92633	76276	84273	59405	47477	44044	41700	37704	41754	31182	23271	20872	19797	0	0	NA	NA	NA	NA	12	14.3	19.6	20.8	49.3	51	51	51.8	52.8	52.8	52.8	19.6	19.6	26.92
2108504	MA	Pindaré-Mirim		-45.3468679178	-3.6055005749	Pindaré	Oeste Maranhense	31152	32348	273526	113.89	206070	32348	NA	178341	162127	134212	111629	109085	138484	103294	83358	73198	74950	71869	47996	87506	69476	77709	NA	NA	NA	NA	NA	NA	NA	NA	NA	46.8	45.77	46	46	46	47	47	47	45.78	45.78	46.83
2108603	MA	Pinheiro		-45.0839266013	-2.5227405	Baixada Maranhense	Norte Maranhense	78162	81924	1512966	51.67	672562	81924	NA	560518	484710	432657	447266	367102	295806	252718	236789	203637	170816	145511	127857	107579	100741	70624	NA	68.9	69	68.9	68.9	68.9	69	69.2	72.7	76.7	145.85	80	80	80.8	81.8	81.8	81.8	76.8	76.79	80.4
2108702	MA	Pio XII		-45.1699603887	-3.8875875301	Médio Mearim	Centro Maranhense	22016	21007	545.14	40.39	128437	21007	NA	107714	100368	91608	77716	78856	77003	58657	55658	45568	42779	39686	33895	26981	23833	21760	NA	NA	NA	NA	NA	NA	33	33.2	33.2	35.9	36.55	39	39	39.7	40.7	40.7	40.7	33.16	33.15	35.92
2108801	MA	Pirapemas		-44.2282808838	-3.7253290661	Itapecuru Mirim	Norte Maranhense	17381	18302	688761	25.24	96636	18302	NA	72358	66946	65098	56477	44611	43010	36503	33884	28562	25487	23110	19492	21430	17502	19197	NA	NA	NA	NA	NA	NA	NA	NA	NA	40.4	37.51	40	40	40	41	41	41	37.52	37.52	37.52
2108900	MA	Poção de Pedras		-44.9515514003	-4.7500252112	Médio Mearim	Centro Maranhense	19708	17384	990415	20.49	127437	17384	NA	106072	101673	99762	90905	71714	71201	60292	58915	50628	49179	42276	35696	35046	31973	26857	NA	NA	NA	NA	NA	NA	8	8.2	12.4	97.3	97	10	10.6	10.6	11.6	11.6	11.6	11.6	8.57	8.57
2109007	MA	Porto Franco		-47.3821649019	-6.3541818639	Porto Franco	Sul Maranhense	21530	23511	1417493	15.19	439953	23511	NA	495838	439339	249945	224762	279947	292165	256085	95418	74094	65712	56841	41927	32691	29619	25413	NA	NA	NA	NA	NA	NA	NA	NA	63.4	63.4	63.4	63.4	NA	NA	NA	79.3	NA	NA	NA	NA
2109056	MA	Porto Rico do Maranhão		-44.5837478896	-1.8572232148	Litoral Ocidental Maranhense	Norte Maranhense	6030	5847	218831	27.56	31574	5847	NA	27095	25838	24064	20590	20142	17274	14659	12831	10855	10100	9610	8355	10988	8834	8296	0	0	NA	NA	NA	NA	NA	NA	NA	8.1	5.51	8	8	8	9	9	9	5.52	5.52	5.5
2109106	MA	Presidente Dutra		-44.4929188624	-5.2823742578	Presidente Dutra	Centro Maranhense	44731	46970	771574	57.97	472738	46970	NA	384182	330662	288677	279253	231782	196482	169922	165852	143258	120555	103208	89874	66193	63709	54125	NA	NA	NA	NA	NA	NA	NA	37.6	66.5	44	44.79	20	24	24.5	65	65	65	41.14	41.14	46.82
2109205	MA	Presidente Juscelino		-44.0767794214	-2.9282292461	Rosário	Norte Maranhense	11541	12532	354696	32.54	84730	12532	NA	72309	63823	51963	44091	38986	37413	29154	26520	22776	19622	17701	13924	8938	6856	6266	NA	NA	NA	NA	NA	NA	NA	NA	NA	10.2	9.88	10	10	13	14	14	14	9.89	9.88	9.88
2109239	MA	Presidente Médici		-45.8207086476	-2.3836640465	Pindaré	Oeste Maranhense	6374	6902	437687	14.56	38786	6902	NA	34208	29974	29508	26412	23679	20853	17079	15418	12528	12503	12192	9850	10365	9139	8149	0	0	NA	NA	NA	NA	NA	NA	NA	NA	NA	NA	NA	NA	NA	NA	NA	NA	25	34
2109270	MA	Presidente Sarney		-45.3713022606	-2.5955305599	Baixada Maranhense	Norte Maranhense	17165	18615	724154	23.7	127625	18615	NA	118089	93468	83660	69129	64217	58698	45541	36656	35084	31881	27859	22156	20373	18793	17392	0	0	NA	NA	NA	NA	NA	NA	NA	NA	NA	NA	NA	NA	NA	NA	NA	NA	NA	NA
2109304	MA	Presidente Vargas		-44.0334018673	-3.4020115222	Itapecuru Mirim	Norte Maranhense	10717	11391	459.38	23.33	55551	11391	NA	46141	39643	36550	32278	28209	24462	20105	20254	18260	14871	12712	10913	12851	9556	8540	NA	NA	NA	NA	NA	NA	NA	NA	NA	17.5	18	51	13	10	12.98	12.99	12.99	12.99	12.99	12.99
2109403	MA	Primeira Cruz		-43.4424433047	-2.510583172	Lençóis Maranhenses	Norte Maranhense	13954	15068	1367676	10.2	63688	15068	NA	54330	49311	44998	32878	28706	23860	20470	18488	16489	13241	12995	9909	11777	10511	8979	NA	NA	NA	NA	NA	NA	NA	10.2	10.4	10.7	10.36	11	11	11	12	12	12	12	10.36	10.36
2109452	MA	Raposa		-44.1025161642	-2.4150749026	Aglomeração Urbana de São Luís	Norte Maranhense	26327	30304	66.28	397.21	200409	30304	NA	179037	126575	111750	87152	89869	72164	59084	70438	48462	42694	44120	61134	32607	26927	23729	0	0	NA	NA	NA	NA	NA	NA	NA	NA	NA	22.16	NA	6	NA	5.47	6.85	NA	NA	NA
2109502	MA	Riachão		-46.6233501429	-7.3645650002	Gerais de Balsas	Sul Maranhense	20209	19771	6373.03	3.17	264049	19771	NA	251429	216374	161641	147762	173615	165345	110786	87021	100966	96375	91808	64784	49187	46299	41229	NA	NA	NA	NA	NA	NA	39	39	38.9	42.1	41	42	42	42.7	43.7	43.7	43.7	38.1	39	38.99
2109551	MA	Ribamar Fiquene		-47.3834777871	-5.9338228588	Imperatriz	Oeste Maranhense	7318	7652	733.83	9.75	54827	7652	NA	51527	46636	44382	37881	34539	33053	24756	23467	20407	18623	15876	11804	12362	9347	8437	0	0	NA	NA	NA	NA	NA	NA	NA	NA	NA	NA	NA	NA	NA	NA	NA	NA	NA	10
2109601	MA	Rosário		-44.2475185953	-2.941543035	Rosário	Norte Maranhense	39576	42016	685036	57.77	295951	42016	NA	218141	222973	195500	159325	171757	146917	116759	119489	94178	76486	69924	65741	39317	34722	39353	NA	NA	NA	NA	NA	NA	NA	44.95	NA	45	NA	NA	NA	169.2	12.3	12.3	12.3	82.3	77.84	84.84
2109700	MA	Sambaíba		-45.344203198	-7.1383508975	Chapadas Das Mangabeiras	Sul Maranhense	5487	5561	2478702	2.21	185514	5561	NA	184390	158816	98828	95540	116803	126533	72574	45416	71701	65471	52276	33481	26362	28378	28632	NA	NA	NA	NA	NA	NA	NA	NA	NA	10.4	29.44	10	10	10	11	11	11	9.55	9.54	9.54
2109759	MA	Santa Filomena do Maranhão		-44.5637140401	-5.4997668067	Alto Mearim e Grajaú	Centro Maranhense	7061	7645	623214	11.72	45647	7645	NA	37283	31815	29078	25993	22797	20801	17116	14425	13021	14774	12765	10927	9282	7557	6048	0	0	NA	NA	NA	NA	NA	NA	NA	4.9	4.5	5	5	5	6	6	6	4.5	4.5	4.5
2109809	MA	Santa Helena		-45.3051611932	-2.2345325089	Baixada Maranhense	Norte Maranhense	39110	41466	2194857	16.94	220605	41466	NA	192086	168690	143936	113287	106824	96296	79453	70627	60359	50894	46813	39046	35405	29413	24802	NA	NA	5	NA	NA	NA	NA	NA	NA	9.5	10	9	9	9	5.5	5.5	5.5	5.5	5.5	5
2109908	MA	Santa Inês		-45.3782724523	-3.65857452	Pindaré	Oeste Maranhense	77282	83759	600479	202.76	1057385	83759	NA	887122	785259	693055	670908	589718	499909	411612	390826	326844	285809	270606	208670	138342	125291	110937	NA	67	67	67	67	72.59	125	124.7	130.9	141.5	146.11	152	152	152	138.92	145.87	145.87	145.87	145.87	149.67
2110005	MA	Santa Luzia		-45.6650117249	-3.968391465	Pindaré	Oeste Maranhense	74043	71329	4780198	13.55	513290	71329	NA	466942	409903	420137	336588	279994	250609	215616	207379	182915	165130	142931	119428	106184	88155	70607	NA	NA	NA	NA	NA	NA	NA	NA	34.1	25.2	23.27	25	25	25	40.2	40.2	40.2	40.2	31.82	33.72
2110039	MA	Santa Luzia do Paruá		-45.7764615616	-2.5461614748	Pindaré	Oeste Maranhense	22644	24810	1010483	25.24	198814	24810	NA	242749	147563	145228	126756	105960	92918	69576	55772	51985	41773	41060	38170	37855	35466	26341	NA	NA	NA	NA	NA	NA	NA	NA	34.1	17.1	16.68	17	17	17	18	18	18	18	16.68	17.09
2110104	MA	Santa Quitéria do Maranhão		-42.5628730097	-3.4984849951	Baixo Parnaíba Maranhense	Leste Maranhense	29191	25192	1434898	15.22	138846	25192	NA	117525	117887	111018	92048	103992	81140	58855	52149	41939	39641	34908	30006	24975	21671	16315	NA	NA	NA	NA	NA	NA	NA	26.8	26.8	31.4	31	31	31	31	32	32	32	26.79	26.78	26.78
2110203	MA	Santa Rita		-44.3199480819	-3.1341167657	Rosário	Norte Maranhense	32366	36556	706.38	45.82	204761	36556	NA	161435	148458	131841	104005	105371	87388	74050	69233	47266	35443	38168	27795	23776	20923	17668	NA	NA	NA	NA	NA	28.2	28	28.2	40.4	31.3	42.22	59	59	59	60	60	60	60	38.3	38.3
2110237	MA	Santana do Maranhão		-42.4007677572	-3.1130683428	Baixo Parnaíba Maranhense	Leste Maranhense	11661	13199	932022	12.51	65575	13199	NA	45812	39112	36204	28923	30533	25779	18963	17477	13896	12688	11104	9134	11776	8809	6654	0	0	NA	NA	NA	NA	NA	NA	NA	NA	NA	NA	NA	NA	NA	NA	NA	NA	NA	NA
2110278	MA	Santo Amaro do Maranhão		-43.2552849422	-2.502721199	Lençóis Maranhenses	Norte Maranhense	13820	15623	1601.18	8.63	69587	15623	NA	52859	43372	36411	31676	27490	21988	18402	15553	13238	12090	10867	9323	9090	8284	7016	0	0	NA	NA	NA	NA	NA	NA	NA	NA	NA	NA	NA	NA	NA	NA	NA	NA	NA	NA
2110302	MA	Santo Antônio dos Lopes		-44.3614474338	-4.8738195756	Médio Mearim	Centro Maranhense	14288	14237	770923	18.52	830654	14237	NA	1805433	149341	86264	72776	63725	52439	40905	38894	33051	28445	25354	22412	19154	16383	15937	NA	NA	NA	NA	NA	NA	15	15	15.1	15.5	15.09	16	16	16	17	17	17	15.22	15.22	15.22
2110401	MA	São Benedito do Rio Preto		-43.5299918702	-3.3327660037	Chapadinha	Leste Maranhense	17799	18319	931485	19.11	89540	18319	NA	65313	61094	63764	47841	43684	45687	35058	30946	24540	23953	20961	17192	17527	15785	13870	NA	NA	NA	NA	NA	NA	NA	NA	NA	35.3	34.04	35	35	35.6	36.4	36.4	36.4	34.39	34.38	34.38
2110500	MA	São Bento		-44.8283451799	-2.6970075	Baixada Maranhense	Norte Maranhense	40736	45560	468893	88.74	209345	45560	NA	179096	163687	139758	121744	130212	96195	86917	76371	67026	54206	48019	40132	33860	30816	28195	NA	19.2	22	21.8	21.79	19.29	22	21.8	35.9	25	24.38	25	26.8	27	28	28	36.72	36.72	24.39	24.5
2110609	MA	São Bernardo		-42.4230096609	-3.3654365101	Baixo Parnaíba Maranhense	Leste Maranhense	26476	28020	1006.92	26.29	230394	28020	NA	202670	165697	134041	124478	116969	108432	75455	72501	61119	52513	45689	37606	26682	21702	19439	NA	NA	NA	NA	NA	NA	NA	24.7	24.7	25.1	24.76	25	25	25	26	26	26	26	24.93	24.92
2110658	MA	São Domingos do Azeitão		-44.6504239103	-6.8044250098	Chapadas Das Mangabeiras	Sul Maranhense	6983	7259	960932	7.27	158206	7259	NA	169252	120585	77423	94272	82643	73555	40503	40756	39828	36717	40962	30961	22793	22183	19523	0	0	NA	NA	NA	NA	NA	NA	NA	13.8	12.12	14	14	14	15	15	15	15	12.4	12.4
2110708	MA	São Domingos do Maranhão		-44.3928792569	-5.5656420002	Presidente Dutra	Centro Maranhense	33607	33699	1151978	29.17	244602	33699	NA	213510	188235	182077	163486	128280	113839	91639	86541	79220	73814	68363	58877	47588	40077	32175	NA	NA	NA	NA	NA	NA	NA	NA	39.2	23.8	21.68	28	35.5	36	37	37	37	37	37	21.74
2110807	MA	São Félix de Balsas		-44.8114476615	-7.0846851542	Chapadas Das Mangabeiras	Sul Maranhense	4702	4484	2032364	2.31	34402	4484	NA	32058	26130	22273	18090	16878	14754	11618	11453	10268	12526	10559	7551	6991	6424	6524	NA	NA	NA	NA	NA	NA	NA	NA	NA	4.1	14.05	3	3.5	3.5	4.5	8.25	8.25	8.25	3.25	3.25
2110856	MA	São Francisco do Brejão		-47.3911373986	-5.1302007872	Imperatriz	Oeste Maranhense	10261	11633	745606	13.76	72632	11633	NA	63837	51055	55350	43952	38036	36911	30509	29970	28123	26148	23013	18859	18830	16244	14669	0	0	NA	NA	NA	NA	NA	NA	NA	11.2	11.17	11	11	11	11.17	4.5	4.5	11.17	10.81	11.17
2110906	MA	São Francisco do Maranhão		-42.8653217276	-6.2527979167	Chapadas do Alto Itapecuru	Leste Maranhense	12146	11971	2280205	5.17	59241	11971	NA	49074	34288	33264	31888	33378	30732	23041	22225	19336	20185	19400	14833	13210	11995	10616	NA	NA	NA	NA	NA	NA	NA	NA	10.5	11.2	18.07	11	11	11	12	12	12	12	11.17	11.17
2111003	MA	São João Batista		-44.8117618531	-2.9533329125	Baixada Maranhense	Norte Maranhense	19920	20272	690683	28.84	101013	20272	NA	89157	75851	65200	45052	40473	53199	44831	40133	33507	32917	30687	26334	21799	17708	16950	NA	NA	NA	NA	NA	NA	NA	NA	NA	13.6	12.65	13	13	13	10.2	12.66	12.66	12.66	12.85	12.85
2111029	MA	São João do Carú		-46.2549254827	-3.5608034069	Pindaré	Oeste Maranhense	12309	15483	908077	19.99	85375	15483	NA	76968	72556	67795	51101	48484	51096	41548	37559	34820	35000	30980	26039	25931	20438	18621	0	0	NA	NA	NA	NA	NA	NA	NA	NA	NA	NA	NA	NA	NA	NA	NA	NA	NA	NA
2111052	MA	São João do Paraíso		-47.0506104205	-6.4662222864	Porto Franco	Sul Maranhense	10814	10963	2053843	5.27	84639	10963	NA	70790	62871	62973	52090	53351	46868	38060	34827	31424	31553	30840	24227	24810	18550	16083	0	0	NA	NA	NA	NA	NA	NA	25.9	26	28	30	35	35	35	36	37	NA	42	44
2111078	MA	São João do Soter		-43.8181817951	-5.1157392644	Caxias	Leste Maranhense	17238	18225	1438067	11.99	80614	18225	NA	65766	61084	56943	45480	41329	37937	31129	30817	28508	28708	22917	17852	17742	15136	12822	0	0	NA	NA	NA	NA	NA	NA	NA	NA	NA	NA	NA	NA	NA	91.8	103.9	109	122	126.4
2111102	MA	São João dos Patos		-43.7029101658	-6.4982081521	Chapadas do Alto Itapecuru	Leste Maranhense	24928	25448	1482661	16.61	230872	25448	NA	176905	149951	134500	116421	115541	96950	79341	79960	64538	62010	55647	43800	32152	27638	26207	NA	NA	45	NA	NA	NA	NA	59.2	61	64.6	65	64	64	64.7	65.7	65.7	65.7	63.3	63.48	64.45
2111201	MA	São José de Ribamar		-44.0575481151	-2.55585852	Aglomeração Urbana de São Luís	Norte Maranhense	163045	176008	388.37	419.82	1610892	176008	NA	1364988	1159754	933629	752813	645369	570258	518576	456131	344156	299359	287660	262646	149096	134434	116812	NA	52.2	52	52.2	52.2	63.79	52	64	56.8	57.7	0	NA	NA	60	61	88.32	102.3	102.3	161.8	NA
2111250	MA	São José dos Basílios		-44.5824465176	-5.0486872452	Presidente Dutra	Centro Maranhense	7496	7489	353232	20.67	45434	7489	NA	35292	27235	30199	27147	25295	22603	18045	17247	15271	16059	13924	13662	10365	8992	7583	0	0	NA	NA	NA	NA	NA	NA	NA	4.4	3.47	10	10	10	11	11	11	11	8.88	8.88
2111300	MA	São Luís	True	-44.2979185642	-2.5318859851	Aglomeração Urbana de São Luís	Norte Maranhense	1014837	1082935	834785	1215.69	26326087	1082935	NA	23134440	22677841	19952970	18211488	14775476	13932770	11395641	11487645	9276732	7902078	6763404	5744808	5182647	4685967	3987137	NA	1560	1678	1756.2	1808.4	1827	1937	2019.5	2043	2080	2117	2134	2134	2127	2148	2156.32	2160.98	5887.49	5897.49	1959
2111409	MA	São Luís Gonzaga do Maranhão		-44.6627084964	-4.3739184906	Médio Mearim	Centro Maranhense	20153	18421	909164	20.81	142728	18421	NA	121434	102249	93936	82149	79850	93907	59026	69231	51730	49273	41965	35541	40408	33439	32761	NA	NA	NA	NA	NA	NA	NA	NA	NA	11.6	9.74	12	13.8	13.8	14.8	14.8	14.8	14.8	9.75	9.75
2111508	MA	São Mateus do Maranhão		-44.4685628111	-4.0345505101	Médio Mearim	Centro Maranhense	39093	40791	783224	49.91	247661	40791	NA	207011	181654	161845	130919	133257	124397	78913	81254	67209	65365	63743	54960	46621	40083	40311	NA	NA	NA	NA	NA	NA	47.18	47.2	47.2	47.4	50.13	50	50	50.7	51.7	51.7	51.7	51.7	47.48	50.43
2111532	MA	São Pedro da Água Branca		-48.4236235936	-5.0889109974	Imperatriz	Oeste Maranhense	12028	12461	720452	16.7	75839	12461	NA	71771	56593	53463	46991	42578	35451	30750	29105	24540	22011	20812	17664	14739	11619	10217	0	0	NA	NA	NA	NA	NA	NA	NA	NA	52.79	0	16	16	17	17	17	17	17.3	17.3
2111573	MA	São Pedro dos Crentes		-46.5325803474	-6.8285556408	Porto Franco	Sul Maranhense	4425	4583	979631	4.52	45551	4583	NA	39948	37191	31273	28392	27308	31549	17048	16200	15205	14688	15819	10970	10310	8993	8605	0	0	NA	NA	NA	NA	NA	NA	NA	NA	NA	NA	NA	NA	NA	NA	NA	NA	NA	NA
2111607	MA	São Raimundo das Mangabeiras		-45.4848314302	-7.0269626572	Chapadas Das Mangabeiras	Sul Maranhense	17474	18548	3521515	4.96	282992	18548	NA	258214	208102	229592	220286	252348	260836	143412	130096	121430	101702	103713	64763	62482	76455	69178	NA	NA	NA	NA	NA	29	32	32.3	33.3	37.2	9.45	38	38	38.3	39.3	39.3	39.3	41.21	41.21	47.3
2111631	MA	São Raimundo do Doca Bezerra		-45.0841627903	-5.1031818449	Médio Mearim	Centro Maranhense	6090	5082	419352	14.52	33949	5082	NA	26724	23904	25703	21307	16732	15034	12944	12857	11554	10687	10567	9715	9091	8243	6999	0	0	NA	NA	NA	NA	NA	NA	NA	NA	NA	NA	NA	NA	NA	NA	NA	NA	NA	NA
2111672	MA	São Roberto		-44.9919011593	-5.0173668824	Médio Mearim	Centro Maranhense	5957	6620	227463	26.19	34071	6620	NA	28614	25392	28042	20768	17229	14233	11589	10293	9668	8256	7856	6571	5679	5189	4435	0	0	NA	NA	NA	NA	NA	NA	NA	NA	NA	NA	NA	NA	NA	NA	NA	NA	NA	NA
2111706	MA	São Vicente Ferrer		-44.8869045766	-2.8907310644	Baixada Maranhense	Norte Maranhense	20863	20800	381024	53.38	117985	20800	NA	104997	85271	78415	67873	63638	60734	48125	45994	36770	34610	30504	25105	18318	14396	13468	NA	NA	NA	NA	NA	NA	NA	NA	NA	10.1	9.95	11	11	11	12	12	12	9.96	9.95	10
2111722	MA	Satubinha		-45.2336295762	-4.0357354948	Médio Mearim	Centro Maranhense	11990	13727	441811	27.14	54696	13727	NA	45409	40191	34378	28400	25619	28248	18672	18041	14616	14490	13369	10227	8685	8216	7060	0	0	NA	NA	NA	NA	NA	NA	NA	4.8	4.27	5	5	5	6	6	6	4.27	4.27	17.3
2111748	MA	Senador Alexandre Costa		-44.0563015064	-5.2610765444	Presidente Dutra	Centro Maranhense	10256	10955	426437	24.05	62738	10955	NA	46222	42112	38673	34141	32770	27813	25180	19615	16782	17177	13757	11663	10257	8829	7875	0	0	NA	NA	NA	NA	NA	NA	NA	NA	NA	NA	NA	NA	NA	NA	NA	NA	NA	NA
2111763	MA	Senador La Rocque		-47.289191424	-5.4418324952	Imperatriz	Oeste Maranhense	17998	13975	738548	14.55	125953	13975	NA	113834	99978	96026	88131	82731	77668	62159	54701	49072	47473	42051	29325	31320	25434	22074	0	0	NA	NA	NA	NA	NA	NA	20.5	14.6	13.4	21	21	21	22	22	22	13.41	13.04	13.4
2111789	MA	Serrano do Maranhão		-45.1146408497	-1.8526455417	Litoral Ocidental Maranhense	Norte Maranhense	10940	10953	1165.86	9.06	52404	10953	NA	40994	35208	33455	29262	30330	26791	20419	14648	14465	9111	8607	7795	14175	14221	15663	0	0	NA	NA	NA	NA	NA	NA	NA	NA	NA	NA	NA	NA	NA	NA	NA	NA	NA	50.24
2111805	MA	Sítio Novo		-46.6949833407	-5.8706298913	Alto Mearim e Grajaú	Centro Maranhense	17002	17760	3114871	5.46	103618	17760	NA	91022	86578	74757	61374	54870	49560	45037	39044	35132	36284	32493	27610	28764	22765	21062	NA	NA	NA	NA	NA	NA	NA	NA	NA	NA	NA	NA	NA	NA	NA	NA	NA	NA	NA	NA
2111904	MA	Sucupira do Norte		-44.1886027052	-6.4782844476	Chapadas do Alto Itapecuru	Leste Maranhense	10444	10425	1074435	9.72	61213	10425	NA	51498	43516	38336	32483	30857	28369	19343	20031	19953	22539	22623	16833	14574	12751	11673	NA	NA	NA	NA	NA	NA	NA	NA	NA	16.7	46.75	17	17	17.2	18.2	18.2	18.2	18.2	14.05	14.05
2111953	MA	Sucupira do Riachão		-43.5458533208	-6.4201084051	Chapadas do Alto Itapecuru	Leste Maranhense	4613	5556	863908	8.17	31219	5556	NA	25215	21429	19417	16534	15384	13522	9885	10258	9662	10133	11173	8419	6707	5513	4813	0	0	NA	NA	NA	NA	NA	8.4	10.7	10.8	62.56	11	11	11	11.75	11.75	11.75	11.75	10.75	10.75
2112001	MA	Tasso Fragoso		-45.7441235175	-8.4798310179	Gerais de Balsas	Sul Maranhense	7796	8382	4382975	1.78	800426	8382	NA	721635	644581	529461	411130	387188	426760	156707	145862	228573	198593	240048	94166	59176	58297	57660	NA	NA	NA	NA	NA	NA	12	11.7	11.7	12	11.67	12	12	12	12.68	12.68	12.68	11.68	11.68	11.68
2112100	MA	Timbiras		-43.9384339738	-4.253840505	Codó	Leste Maranhense	27997	28575	1486584	18.83	118261	28575	NA	103234	89242	84427	69646	67467	62452	49386	46159	40723	39299	35663	28997	27473	23524	21997	NA	NA	NA	NA	NA	NA	18	18	30.6	19.1	18.13	19	19	19	35	35	35	35	18.14	18.64
2112209	MA	Timon		-42.8337278989	-5.1006811101	Caxias	Leste Maranhense	155460	166295	1764612	89.18	1440381	166295	NA	1249941	1069980	989297	977153	791427	644466	561401	520364	473843	392291	335667	277572	227088	200307	175291	NA	NA	252.79	256	NA	252	NA	269	278	285	297	311.9	338	363	378	395	405	405	408.1	429.75
2112233	MA	Trizidela do Vale		-44.6106851966	-4.5701268566	Médio Mearim	Centro Maranhense	18953	21028	262.42	85.01	151980	21028	NA	118577	102445	93696	83853	80328	71781	59370	52951	46367	44183	52588	40858	29620	25672	24316	0	0	NA	NA	NA	NA	24	23.9	39.8	24.8	23.91	25	25	25.2	26.2	26.2	26.2	26.2	21.01	25.31
2112274	MA	Tufilândia		-45.6339164757	-3.6764041184	Pindaré	Oeste Maranhense	5596	5731	271007	20.65	35707	5731	NA	29728	26731	23757	22282	26868	18113	14333	15605	11820	11622	10268	7409	7037	5742	4984	0	0	NA	NA	NA	NA	NA	NA	NA	NA	NA	NA	NA	NA	NA	3.27	3.33	NA	NA	1.36
2112308	MA	Tuntum		-44.6490121517	-5.24965554	Alto Mearim e Grajaú	Centro Maranhense	39183	41102	3369.12	11.56	245964	41102	NA	213052	172944	177433	141342	141359	117916	93383	94375	81685	73827	64732	58751	47357	37951	36064	NA	14.3	NA	14.9	14.89	30.6	NA	31.7	32.4	37.3	35.72	37	37	37	38	38	38	38	35.73	35.73
2112407	MA	Turiaçu		-45.3691524172	-1.6690220477	Gurupi	Oeste Maranhense	33933	34949	2578497	13.16	266936	34949	NA	244136	191239	182150	150954	132150	136873	103823	93185	84560	80826	71715	59548	42074	38232	38254	NA	NA	NA	NA	NA	NA	NA	NA	NA	NA	19.1	NA	NA	19.72	20.15	NA	NA	NA	NA	NA
2112456	MA	Turilândia		-45.306765312	-2.228833525	Gurupi	Oeste Maranhense	22846	25232	1511857	15.11	134970	25232	NA	110074	96808	94535	73777	70971	63374	52656	42405	41494	36779	33258	27004	24358	20910	19612	0	0	NA	NA	NA	NA	NA	NA	NA	NA	NA	NA	NA	NA	NA	NA	NA	NA	NA	NA
2112506	MA	Tutóia		-42.2768472077	-2.7635501969	Lençóis Maranhenses	Norte Maranhense	52788	57955	1651649	31.96	302317	57955	NA	254590	213632	196336	155117	146265	122722	105707	88928	73743	67803	55408	49080	42528	33630	30249	NA	NA	NA	NA	NA	11.5	12	1.6	13.4	23.5	24	23	23	23	24	24	24	24	11.62	11.62
2112605	MA	Urbano Santos		-43.4042484724	-3.2084094996	Chapadinha	Leste Maranhense	24573	32629	1705773	20.35	148526	32629	NA	112639	96708	102375	76115	74462	61185	52619	45859	37062	34943	30715	22676	22589	20059	19848	NA	NA	NA	NA	NA	NA	NA	NA	10.5	22.6	23	11	12	12	13	43	43	10.48	10.48	10.48
2112704	MA	Vargem Grande		-43.9166644902	-3.5418960001	Itapecuru Mirim	Norte Maranhense	49412	55710	1957751	25.24	273352	55710	NA	222025	194752	176135	160640	139138	114289	100541	89595	76180	61436	57350	47755	43620	35959	31065	NA	NA	NA	NA	NA	NA	NA	56.1	56.5	65.1	65	65	65	65.9	66.9	66.9	66.9	56.5	56.5	57.04
2112803	MA	Viana		-45.0013066953	-3.2145625131	Baixada Maranhense	Norte Maranhense	49496	51503	1168443	42.36	332873	51503	NA	281491	239596	204787	184402	174086	153715	120829	116400	99154	87003	83196	71910	54688	44750	43970	NA	NA	NA	NA	34.2	35.47	35.47	40	40	40	NA	42	42	42	NA	NA	NA	45	46	48.2
2112852	MA	Vila Nova dos Martírios		-48.1389264826	-5.1835115192	Imperatriz	Oeste Maranhense	11258	13227	1188781	9.47	88755	13227	NA	64973	54608	52245	41433	36178	35751	31887	26949	30152	22971	17421	13395	18360	14527	12953	0	0	NA	NA	NA	NA	NA	NA	NA	NA	NA	NA	NA	NA	NA	NA	NA	NA	NA	NA
2112902	MA	Vitória do Mearim		-44.8695722406	-3.4820473645	Baixada Maranhense	Norte Maranhense	31217	32161	716719	43.56	206770	32161	NA	175928	157082	145108	110723	110260	103016	83964	77334	70909	58662	50589	44114	35768	30117	27563	NA	NA	NA	NA	NA	NA	NA	NA	NA	14.8	23.07	24	24	24	40.5	40.5	40.5	34.78	34.78	35.59
2113009	MA	Vitorino Freire		-45.2441851432	-4.2911865001	Pindaré	Oeste Maranhense	31658	30897	1193385	24.25	191503	30897	NA	176572	153154	143708	120494	133135	102568	88636	92375	81358	75285	63992	56799	47327	40439	36638	NA	NA	NA	NA	NA	NA	NA	NA	NA	16.3	15.68	16	16	16	21.49	21.49	21.49	21.49	21.49	21.49
2114007	MA	Zé Doca		-45.6576978606	-3.2754805	Pindaré	Oeste Maranhense	50173	50806	2140109	20.77	381977	50806	NA	342145	298244	278765	224586	194921	176153	143991	127433	114164	96929	94565	76647	54606	47224	40596	NA	NA	NA	NA	NA	NA	NA	NA	42.1	25.1	23.37	25	25	25	52.3	52.3	52.3	30.7	30.7	32.47
2200053	PI	Acauã		-41.0836378172	-8.2207866629	Alto Médio Canindé	Sudeste Piauiense	6749	6951	1279586	5.27	36692	6951	NA	31537	29012	28459	23565	21675	17451	14430	12679	9868	10009	8328	6504	6150	5548	4681	0	0	NA	NA	NA	NA	NA	NA	NA	NA	NA	3.8	3.8	1	1	1	1	4	3.92	3.92
2200103	PI	Agricolândia		-42.6591831974	-5.7955019354	Médio Parnaíba Piauiense	Centro-Norte Piauiense	5098	5069	112425	45.35	24388	5069	NA	21778	18766	19879	15566	14606	13240	11306	10238	8634	8500	7737	5449	5591	5360	5164	NA	NA	10	10	13	13.38	16	16	15.5	15.5	16	15	15	16.01	16.01	16.01	16.01	16.01	21.13	21.13
2200202	PI	Água Branca		-42.63513086	-5.8932663379	Médio Parnaíba Piauiense	Centro-Norte Piauiense	16451	17068	97041	169.53	146295	17068	NA	122425	105585	85316	76825	65665	63595	51514	46011	38299	29415	25185	24309	21732	20036	18812	NA	NA	NA	NA	NA	NA	NA	14	14	14	14	14	14	14.08	14.08	14.08	14.08	14.08	19.28	19.28
2200251	PI	Alagoinha do Piauí		-40.9346348169	-7.0081752801	Pio Ix	Sudeste Piauiense	7341	7515	535807	13.77	38989	7515	NA	34261	29613	37841	24824	23986	21190	17837	14603	11936	10558	9161	8011	8815	8187	9229	NA	NA	NA	NA	NA	NA	NA	NA	NA	NA	NA	5	5	5.07	5	5.07	5.07	5.07	5.07	5.07
2200277	PI	Alegrete do Piauí		-40.8578629896	-7.2453494663	Pio Ix	Sudeste Piauiense	5153	4835	243732	18.23	29511	4835	NA	24658	22935	22880	19687	18342	19545	12098	11246	9131	8275	8328	5853	5864	4994	5329	NA	NA	NA	NA	NA	NA	NA	NA	NA	NA	NA	85	92	93.8	99	101	113	NA	NA	29
2200301	PI	Alto Longá		-42.2103219622	-5.2509930114	Campo Maior	Centro-Norte Piauiense	13646	14040	1737836	7.85	68974	14040	NA	57380	51922	49867	45904	39498	33826	31613	23968	21591	19589	17762	14271	15293	14367	13607	NA	NA	NA	NA	NA	NA	14	14	14	14	14	14	14	14.08	14.08	14.08	14.08	14.08	14.08	14.08
2200400	PI	Altos		-42.4609480356	-5.0365464343	Teresina	Centro-Norte Piauiense	38822	39795	957654	40.54	285694	39795	NA	236720	196318	178250	159702	135456	124222	105967	101179	86984	73671	70158	59585	59709	61244	45749	NA	NA	NA	NA	NA	NA	NA	NA	NA	25.6	26	26	26	25.64	28.14	28.14	28.13	28.13	28.14	28.14
2200459	PI	Alvorada do Gurguéia		-43.8630715789	-8.4439590723	Alto Médio Gurguéia	Sudoeste Piauiense	5050	5303	2131921	2.37	55058	5303	NA	38737	49229	39289	23227	31976	29282	17543	14742	13114	15452	12442	6845	7170	6115	6481	0	0	NA	NA	NA	NA	NA	NA	NA	NA	NA	5.2	8.4	8.4	8	28	31	31.5	31.5	31.5
2200509	PI	Amarante		-42.853692823	-6.2466107722	Médio Parnaíba Piauiense	Centro-Norte Piauiense	17135	17317	1155205	14.83	111923	17317	NA	91994	84564	80915	68129	63997	55484	48952	44672	33280	31452	26452	23673	24917	20154	19007	NA	NA	NA	NA	NA	NA	NA	NA	NA	NA	NA	15	18	20.93	20.93	20.93	20.92	21	20.93	20.93
2200608	PI	Angical do Piauí		-42.7438657484	-6.0872416921	Médio Parnaíba Piauiense	Centro-Norte Piauiense	6672	6688	223435	29.86	45125	6688	NA	40343	30907	28558	25363	23719	20161	16855	16368	13718	12696	11662	9313	9882	9769	9770	NA	NA	NA	NA	NA	NA	NA	NA	NA	NA	NA	24	24	24.2	24.2	25.3	25.3	25.5	25.3	25.3
2200707	PI	Anísio de Abreu		-43.0348533321	-9.1749185309	São Raimundo Nonato	Sudoeste Piauiense	9098	9655	337877	26.93	56601	9655	NA	46239	38368	36943	29595	24795	20385	17571	13643	13309	10896	10210	8319	7596	7196	6250	NA	NA	NA	NA	NA	NA	NA	NA	NA	NA	NA	13	13	14.82	14.82	14.82	14.82	15	14.82	14.82
2200806	PI	Antônio Almeida		-44.19653532	-7.219355834	Bertolínia	Sudoeste Piauiense	3039	3109	645748	4.71	75812	3109	NA	80090	127184	100834	80206	33657	41300	33778	23062	27566	27473	26055	23056	5914	5553	3471	NA	NA	NA	NA	NA	NA	NA	NA	NA	NA	NA	10	10	9.52	9.52	9.52	9.52	9.52	9.52	14
2200905	PI	Aroazes		-41.7974533388	-6.1128502563	Valença do Piauí	Centro-Norte Piauiense	5779	5755	821663	7.03	36289	5755	NA	31536	27391	27362	23125	23307	19629	16494	15341	12319	12182	10197	8299	8073	7434	6670	NA	NA	NA	NA	NA	NA	NA	17	16.9	16.9	17	17	19	19.24	19.24	19.24	19.24	19.24	19.24	19.24
2200954	PI	Aroeiras do Itaim		-41.5632044183	-7.278745465	Picos	Sudeste Piauiense	2440	2460	257162	9.49	14177	2460	NA	12230	11283	10529	9221	9385	8497	6537	6800	5870	0	0	0	0	0	0	0	0	0	0	0	0	0	0	0	NA	NA	NA	NA	NA	NA	NA	NA	NA	NA	NA
2201002	PI	Arraial		-42.5365666247	-6.6508270275	Médio Parnaíba Piauiense	Centro-Norte Piauiense	4688	4662	682761	6.87	25943	4662	NA	22745	20649	19818	16801	15855	13713	10983	9482	8777	7699	6785	5308	4866	4609	4249	NA	NA	NA	NA	NA	NA	NA	NA	NA	NA	NA	7	7	7.19	7.19	7.19	7.2	7.2	7.19	7.19
2201051	PI	Assunção do Piauí		-41.0508299965	-5.8649144945	Campo Maior	Centro-Norte Piauiense	7503	7703	1690703	4.44	36658	7703	NA	33863	28502	26904	22660	22239	20896	16315	18356	13795	10171	7544	7890	7209	7099	6501	0	0	NA	NA	NA	NA	NA	NA	NA	NA	NA	NA	NA	NA	10	12	12	14	15	18
2201101	PI	Avelino Lopes		-43.9415101418	-10.1347450128	Chapadas do Extremo Sul Piauiense	Sudoeste Piauiense	11067	11471	1305522	8.48	57387	11471	NA	49835	43091	41427	36300	31998	29627	23805	22021	16851	14964	11826	10782	11669	9080	9040	NA	NA	NA	NA	NA	NA	NA	NA	NA	NA	NA	17	17	16.93	16.93	16.93	16.92	16.92	17.92	17.92
2201150	PI	Baixa Grande do Ribeiro		-45.2128152926	-7.8533519592	Alto Parnaíba Piauiense	Sudoeste Piauiense	10516	11302	7808924	1.35	481692	11302	NA	299600	364796	272800	148451	225113	171326	88123	68005	75912	71255	43929	19887	18054	25006	23113	NA	NA	NA	NA	NA	NA	NA	21	20.5	20.5	21	21	21	20.5	20.5	20.5	20.5	20.5	20.5	20.5
2201176	PI	Barra D'Alcântara		-42.1050020826	-6.5188730723	Valença do Piauí	Centro-Norte Piauiense	3852	3888	263382	14.63	24949	3888	NA	21351	18870	17193	15097	12657	11811	9642	8569	7028	6645	7008	5809	5887	4987	4674	0	0	NA	NA	NA	NA	NA	NA	NA	NA	NA	NA	NA	NA	NA	NA	NA	NA	NA	NA
2201200	PI	Barras		-42.2953398573	-4.2430933543	Baixo Parnaíba Piauiense	Norte Piauiense	44850	46189	1722508	26.08	284530	46189	NA	254311	217434	203953	170486	151967	129636	114052	101977	91269	82016	66337	59806	59839	47445	43997	NA	NA	39	39	39	38.83	40	40	39.6	40.8	41	41	41	41	40.84	44.22	54.45	54.45	44.22	44.22
2201309	PI	Barreiras do Piauí		-45.4777877055	-9.9212468267	Alto Médio Gurguéia	Sudoeste Piauiense	3234	3291	2028304	1.59	19557	3291	NA	17253	15259	13591	10143	11399	9174	8960	7184	6212	6097	5616	4701	4390	5443	4400	NA	NA	NA	NA	NA	NA	NA	NA	NA	NA	NA	9	9	8.64	8.64	8.64	8.6	8.6	8.64	8.64
2201408	PI	Barro Duro		-42.5133778221	-5.8123597078	Médio Parnaíba Piauiense	Centro-Norte Piauiense	6607	6930	159429	50.39	49576	6930	NA	43986	40676	35505	30038	25771	27893	18368	17256	13996	13402	11583	9871	9792	7467	6781	NA	NA	NA	NA	NA	NA	NA	14	14.3	14.3	14	16	16	18.31	18.31	18.31	18.31	18.5	18.31	18.31
2201507	PI	Batalha		-42.075218732	-4.0204123358	Baixo Parnaíba Piauiense	Norte Piauiense	25774	26379	1589.01	16.22	141222	26379	NA	127212	110816	101965	89628	81015	69926	60179	52930	42630	41547	35545	29206	29100	25577	24427	NA	NA	NA	NA	NA	NA	NA	NA	NA	NA	NA	34	34	34	33.9	33.9	33.89	34	39.53	39.53
2201556	PI	Bela Vista do Piauí		-41.871379644	-7.9721853196	Alto Médio Canindé	Sudeste Piauiense	3778	3934	499393	7.57	26327	3934	NA	21344	18991	18874	14416	13036	10609	8909	6857	5958	5486	4979	4550	4015	3210	3021	0	0	NA	NA	NA	NA	NA	NA	NA	NA	NA	NA	NA	NA	NA	5	5.2	5.6	NA	10
2201572	PI	Belém do Piauí		-40.9703021907	-7.3701396155	Alto Médio Canindé	Sudeste Piauiense	3284	3485	243531	13.5	19762	3485	NA	16756	14217	13013	10777	9434	9527	7419	6892	5646	4353	4391	3550	3122	2473	2358	0	0	NA	NA	NA	NA	NA	NA	NA	NA	NA	NA	NA	NA	NA	18	25.1	6.1	5.97	13.97
2201606	PI	Beneditinos		-42.3706167025	-5.4476028602	Teresina	Centro-Norte Piauiense	9911	10032	788584	12.57	53280	10032	NA	43615	40516	36623	32101	28374	25306	22317	18270	16129	14616	13924	11285	11653	9820	10166	NA	NA	NA	NA	NA	NA	NA	14	14.3	18.4	18	18	18	18	18.47	18.47	18.47	18.5	18.47	18.47
2201705	PI	Bertolínia		-43.9543877391	-7.6286247631	Bertolínia	Sudoeste Piauiense	5319	5408	1225335	4.34	42119	5408	NA	34303	33904	33135	27055	24430	18871	16374	13482	12180	10936	10029	7697	7697	7658	6930	NA	NA	NA	NA	NA	NA	NA	24	24.4	24.4	24	24	24	24	24.46	24.46	24.46	24.5	24.46	24.46
2201739	PI	Betânia do Piauí		-40.7966219288	-8.1456655773	Alto Médio Canindé	Sudeste Piauiense	6015	6102	580917	10.65	32582	6102	NA	28725	26867	26237	21553	20737	18387	17967	16497	14343	12501	11169	8847	8899	7694	8342	0	0	NA	NA	NA	NA	NA	NA	NA	NA	NA	NA	NA	NA	NA	NA	NA	NA	NA	NA
2201770	PI	Boa Hora		-42.1252957359	-4.4090096058	Baixo Parnaíba Piauiense	Norte Piauiense	6296	6633	336954	18.65	39085	6633	NA	32431	24239	21670	18944	18419	15022	12915	11288	9924	9619	8384	6968	6386	5061	4053	0	0	NA	NA	NA	NA	NA	NA	NA	NA	NA	NA	NA	NA	NA	200	21	28	56	27
2201804	PI	Bocaina		-41.3223406827	-6.9548423326	Picos	Sudeste Piauiense	4369	4440	268576	16.27	28446	4440	NA	23683	21877	20377	17458	15874	15078	12434	11722	9838	9278	7858	6836	6606	6117	5484	NA	NA	NA	NA	NA	NA	NA	9	9	9	9	9	9	9.04	9.04	9.04	9.4	9.4	9.04	9.04
2201903	PI	Bom Jesus		-44.3605250848	-9.0709489837	Alto Médio Gurguéia	Sudoeste Piauiense	22629	24532	5469182	4.14	457869	24532	NA	333702	387474	294018	204103	212873	181321	117843	113514	115014	113610	82877	43231	50422	39249	30609	NA	NA	NA	NA	NA	20.9	24	24	23.9	23.9	24	25	26	26.09	26.09	26.09	26.08	26.5	26.48	26.48
2201919	PI	Bom Princípio do Piauí		-41.6452095701	-3.1898586876	Litoral Piauiense	Norte Piauiense	5304	5517	523142	10.17	34134	5517	NA	28561	25199	24094	19482	17835	16680	14898	12547	10289	9340	9160	7000	14267	12111	10556	NA	NA	NA	NA	NA	NA	NA	NA	NA	NA	NA	NA	NA	NA	NA	NA	NA	NA	NA	NA
2201929	PI	Bonfim do Piauí		-42.8796630651	-9.1665605393	São Raimundo Nonato	Sudoeste Piauiense	5393	5564	289209	18.65	28922	5564	NA	24777	21727	20474	17261	15726	13339	11509	10003	9477	7960	6936	5214	5199	4869	4042	NA	NA	NA	NA	NA	NA	NA	NA	NA	NA	NA	NA	NA	NA	0.6	5	0.6	0.6	6	6
2201945	PI	Boqueirão do Piauí		-42.1036271347	-4.4858196316	Campo Maior	Centro-Norte Piauiense	6193	6284	269802	22.25	31917	6284	NA	29373	23439	21052	18929	17322	14478	12689	9532	7641	6742	6625	6058	5594	4674	4667	0	0	NA	NA	NA	NA	NA	NA	NA	NA	NA	NA	NA	NA	NA	NA	NA	NA	NA	NA
2201960	PI	Brasileira		-41.7892596436	-4.1378291077	Baixo Parnaíba Piauiense	Norte Piauiense	7966	8177	881481	9.04	41501	8177	NA	35402	29242	28342	23930	20759	18816	16344	13359	11254	10024	10489	7756	8398	7261	7779	NA	NA	NA	NA	NA	NA	NA	NA	NA	NA	NA	20	20	22.75	22.75	23.25	23.25	23.25	22.25	22.25
2201988	PI	Brejo do Piauí		-42.8303018098	-8.2070647664	São Raimundo Nonato	Sudoeste Piauiense	3850	3845	2267326	1.76	25121	3845	NA	22246	19013	16805	14522	13163	12701	9336	10000	8017	5022	5540	4032	3780	3647	2847	0	0	NA	NA	NA	NA	NA	NA	NA	NA	NA	4	4	3.63	3.63	3.63	3.6	3.6	3.63	3.63
2202000	PI	Buriti dos Lopes		-41.8699088471	-3.1727213351	Litoral Piauiense	Norte Piauiense	19074	19441	689234	27.6	125875	19441	NA	112156	96115	91959	88329	75822	67335	56751	44508	40398	42473	34741	28733	22951	21576	19288	NA	NA	NA	19	24	23.77	23	24	23.7	23.7	24	24	24	39	38.9	38.89	38.89	39	38.9	38.9
2202026	PI	Buriti dos Montes		-41.1018513937	-5.3120667826	Campo Maior	Centro-Norte Piauiense	7974	7909	2496743	3.01	39670	7909	NA	34188	31194	28565	25981	23440	20488	17566	15191	12997	10868	10450	8357	8557	8548	8129	NA	NA	NA	NA	NA	NA	NA	NA	NA	30	33	34	42	45.77	48	49.5	50.03	50.05	53.05	55.25
2202059	PI	Cabeceiras do Piauí		-42.3083160653	-4.4713312938	Baixo Parnaíba Piauiense	Norte Piauiense	9928	10368	608803	16.31	47728	10368	NA	41307	36917	35217	31065	29346	24076	21415	18084	14465	14458	12225	10457	10907	9408	8645	NA	NA	NA	NA	NA	NA	NA	NA	NA	NA	NA	7	7	6.6	6.6	6.6	6.59	6.59	6.6	6.6
2202075	PI	Cajazeiras do Piauí		-42.3967272946	-6.7941841175	Picos	Sudeste Piauiense	3343	3485	514364	6.5	20242	3485	NA	16796	13999	13749	11396	9885	8604	7207	6204	5811	5610	5024	3898	3866	3479	2746	0	0	NA	NA	NA	NA	NA	NA	NA	NA	NA	NA	NA	NA	6	6	6	7	NA	NA
2202083	PI	Cajueiro da Praia		-41.3471503622	-2.9292271718	Litoral Piauiense	Norte Piauiense	7163	7483	270264	26.36	62050	7483	NA	53663	43657	37692	32872	29120	27342	24116	19161	16995	14972	14497	10943	8382	7114	6479	0	0	NA	NA	NA	NA	NA	NA	NA	NA	NA	5	5	13.53	13.53	13.53	13.5	13.5	13.53	NA
2202091	PI	Caldeirão Grande do Piauí		-40.6374189127	-7.3315596518	Alto Médio Canindé	Sudeste Piauiense	5671	5680	467083	11.46	39356	5680	NA	24481	24384	22144	19711	19056	16400	13332	12428	9477	10005	8350	6680	7590	7065	8858	NA	NA	NA	NA	NA	NA	NA	NA	NA	NA	NA	NA	NA	NA	10	11	NA	NA	NA	NA
2202109	PI	Campinas do Piauí		-41.880745293	-7.654778128	Alto Médio Canindé	Sudeste Piauiense	5408	5515	831201	6.51	33152	5515	NA	27889	24570	25070	20338	20812	15814	13957	12146	9532	9099	8615	6818	8310	7241	6710	NA	NA	NA	NA	NA	NA	NA	NA	4.9	4.9	5	5	6	5.98	5.98	5.98	5.9	6	5.98	5.98
2202117	PI	Campo Alegre do Fidalgo		-41.8320133242	-8.3744803807	Alto Médio Canindé	Sudeste Piauiense	4693	4935	657796	7.13	27170	4935	NA	23224	19670	18302	15745	14417	13140	10840	8833	7109	6437	5921	5547	5155	4556	4068	0	0	NA	NA	NA	NA	NA	NA	NA	NA	NA	NA	NA	NA	NA	NA	NA	NA	NA	NA
2202133	PI	Campo Grande do Piauí		-41.0312009604	-7.1359931202	Alto Médio Canindé	Sudeste Piauiense	5592	5823	311829	17.93	37633	5823	NA	30861	25824	26749	20565	18844	17530	15228	12755	11100	8580	9298	7492	7209	6603	5733	0	0	NA	NA	NA	NA	NA	NA	NA	NA	NA	NA	NA	NA	NA	15	NA	10	NA	20.26
2202174	PI	Campo Largo do Piauí		-42.6260410417	-3.8078689392	Baixo Parnaíba Piauiense	Norte Piauiense	6803	7126	477794	14.24	33043	7126	NA	29435	25702	23022	20742	18328	16852	14270	10974	9472	9620	8892	7513	6652	5301	4748	0	0	NA	NA	NA	NA	NA	NA	NA	NA	NA	NA	NA	NA	NA	NA	NA	NA	6.59	NA
2202208	PI	Campo Maior		-42.1667446047	-4.8291139266	Campo Maior	Centro-Norte Piauiense	45177	46031	1680803	26.96	443011	46031	NA	367889	327305	296375	265506	229859	185457	170407	159691	126592	104479	86586	76873	80783	79638	71975	NA	NA	NA	NA	NA	120	NA	NA	NA	120	120	120	125.6	127.78	NA	NA	NA	NA	198	210
2202251	PI	Canavieira		-43.7194280334	-7.6946215595	Floriano	Sudoeste Piauiense	3921	3898	2162874	1.81	25069	3898	NA	22399	18539	18599	15324	15640	11919	10223	9442	9441	7119	7081	5337	5402	5187	4296	NA	NA	NA	NA	NA	NA	NA	NA	8.3	8.3	8	8	8	8.31	8.31	8.31	8.3	8.5	8.31	8.31
2202307	PI	Canto do Buriti		-42.944021022	-8.1082319197	São Raimundo Nonato	Sudoeste Piauiense	20020	20770	4325642	4.63	160344	20770	NA	136043	122712	114736	98146	82013	73757	64766	61248	52242	41882	36460	29680	28623	25329	23780	NA	NA	NA	NA	NA	NA	NA	36	36	36.1	24	36	36	36	36.15	36.15	36.1	36.1	36.15	36.15
2202406	PI	Capitão de Campos		-41.9435219724	-4.4585592684	Campo Maior	Centro-Norte Piauiense	10953	11205	569889	18.5	59612	11205	NA	50235	42335	38605	33881	31813	26259	21746	19344	15839	15430	15454	11813	11164	10383	8632	NA	NA	NA	NA	NA	NA	19	19	18.8	18.8	19	19	19	18.87	18.87	18.87	18.86	19	18.87	18.87
2202455	PI	Capitão Gervásio Oliveira		-41.8161163124	-8.4968378684	Alto Médio Canindé	Sudeste Piauiense	3878	4021	1134168	3.42	23254	4021	NA	21382	18370	17184	15108	12664	11058	9669	7984	7210	4774	4865	4376	4298	4026	4230	0	0	NA	NA	NA	NA	NA	NA	NA	NA	NA	NA	NA	NA	NA	NA	NA	NA	NA	NA
2202505	PI	Caracol		-43.3342004508	-9.2767652672	São Raimundo Nonato	Sudoeste Piauiense	10212	10688	1610958	6.34	60672	10688	NA	53031	42612	40892	34402	33063	27413	22504	18252	17355	15726	16444	12982	9382	8602	7985	NA	NA	NA	NA	NA	NA	NA	NA	NA	NA	NA	NA	6	5.5	14	15.41	15.4	15.5	15.41	15.41
2202539	PI	Caraúbas do Piauí		-41.841208126	-3.4785905375	Litoral Piauiense	Norte Piauiense	5525	5750	471242	11.72	35691	5750	NA	31167	26272	24145	20639	18141	15764	13836	11394	9987	9508	8211	6911	6880	5871	4965	0	0	NA	NA	NA	NA	NA	NA	NA	NA	NA	NA	NA	NA	NA	NA	4	4	4	4
2202554	PI	Caridade do Piauí		-40.9903345468	-7.7286523876	Alto Médio Canindé	Sudeste Piauiense	4826	5012	501359	9.63	25925	5012	NA	23938	22708	20092	16653	14563	13838	11009	9614	8339	7163	5901	5164	4428	4170	3012	0	0	NA	NA	NA	NA	NA	NA	NA	NA	NA	NA	NA	NA	NA	6.13	6.6	6.6	6.6	6.6
2202604	PI	Castelo do Piauí		-41.5473162427	-5.3215438709	Campo Maior	Centro-Norte Piauiense	18336	19410	2381083	9.01	127313	19410	NA	110671	97967	89784	81951	69434	68481	57283	50668	44245	38668	31121	27069	27120	23750	22407	NA	NA	NA	NA	NA	NA	24	24	26.9	26.9	27	27	27	26.98	26.98	26.98	26.97	27	26.98	26.98
2202653	PI	Caxingó		-41.8826837611	-3.4269384028	Litoral Piauiense	Norte Piauiense	5039	5306	491063	10.32	33134	5306	NA	30391	26713	24828	21915	19642	16735	14818	12068	10830	10733	9204	7468	6157	5270	4070	0	0	NA	NA	NA	NA	NA	NA	NA	NA	NA	NA	NA	NA	NA	NA	20	NA	NA	5
2202703	PI	Cocal		-41.5568448346	-3.4704534897	Litoral Piauiense	Norte Piauiense	26036	27287	1294125	20.51	154584	27287	NA	131491	110466	99130	87457	74286	76378	62844	54183	45539	40396	37212	30576	30177	27475	25285	NA	NA	NA	NA	NA	NA	NA	NA	22.6	22.6	23	23	23	22.61	23	22.61	22.6	22.6	22.61	22.61
2202711	PI	Cocal de Telha		-41.979047874	-4.5538157239	Campo Maior	Centro-Norte Piauiense	4525	4805	310346	16.04	29248	4805	NA	26177	21191	19364	17126	14613	12941	11268	10080	8844	7711	6618	5287	5112	4525	3922	0	0	NA	NA	NA	NA	NA	NA	NA	NA	14.1	14.9	15	16	19	21	NA	9	12.5	15.5
2202729	PI	Cocal dos Alves		-41.4554189108	-3.6060725908	Litoral Piauiense	Norte Piauiense	5572	6042	324863	15.58	31263	6042	NA	26592	24430	22393	18876	15497	13591	11821	10017	9289	7839	7602	6151	7385	5779	5564	0	0	NA	NA	NA	NA	NA	NA	NA	NA	NA	NA	NA	NA	NA	NA	NA	NA	NA	NA
2202737	PI	Coivaras		-42.2073159063	-5.0913083514	Teresina	Centro-Norte Piauiense	3811	3942	485496	7.85	23877	3942	NA	20697	18122	15642	13627	12240	10170	8643	6626	5800	5239	4696	3943	4295	3961	3386	NA	NA	NA	NA	NA	NA	NA	NA	NA	NA	NA	8	NA	12	13	16	20	25	30	32
2202752	PI	Colônia do Gurguéia		-43.7960171561	-8.1875742163	Bertolínia	Sudoeste Piauiense	6036	6345	430621	14.02	39947	6345	NA	34431	32323	29353	25686	21635	19129	15464	15423	11607	10263	8952	7205	6770	5362	5081	NA	NA	NA	NA	NA	NA	NA	18	18.2	18.2	18	18	18	18.26	18	18.26	18.25	18.25	18.26	18.26
2202778	PI	Colônia do Piauí		-42.1771185064	-7.223657564	Picos	Sudeste Piauiense	7433	7532	947879	7.84	42201	7532	NA	36346	31162	29531	26680	23022	21265	18067	15414	13535	12075	10433	8773	9855	8325	7241	NA	NA	NA	NA	NA	NA	NA	NA	NA	NA	NA	12	12	12.44	12	12.44	14	14	14.04	14.04
2202802	PI	Conceição do Canindé		-41.5966339439	-7.8827041539	Alto Médio Canindé	Sudeste Piauiense	4475	4540	831413	5.38	29972	4540	NA	25084	22855	19249	15429	14170	12683	10488	10209	8846	8615	7925	6837	7868	8013	6076	NA	NA	NA	NA	NA	NA	NA	NA	NA	15.2	15	15	15	15.24	15	15.24	15.23	15.23	15.24	15.24
2202851	PI	Coronel José Dias		-42.4703571012	-8.8163694115	São Raimundo Nonato	Sudoeste Piauiense	4541	4605	1914819	2.37	25393	4605	NA	22997	16614	18470	16747	13923	10974	10568	9076	7814	6044	5629	4729	5083	4687	4081	NA	NA	NA	NA	NA	NA	NA	NA	NA	NA	NA	6	6	6	6	6	6	6	6	6
2202901	PI	Corrente		-45.1633125236	-10.4409360381	Chapadas do Extremo Sul Piauiense	Sudoeste Piauiense	25407	26149	3048447	8.33	244524	26149	NA	202936	178550	178557	161700	119321	98397	90092	85731	68241	58599	49122	44679	39411	37329	30310	NA	NA	NA	NA	NA	31.57	31	32	31.5	32.6	33	37	37	37	36.68	36.68	36.68	39.5	39.34	39.34
2203008	PI	Cristalândia do Piauí		-45.1860307001	-10.6478037518	Chapadas do Extremo Sul Piauiense	Sudoeste Piauiense	7831	8130	1202895	6.51	40725	8130	NA	39176	32570	31098	26881	26564	21763	17939	15262	13493	13299	11412	8469	8324	8186	7312	NA	NA	NA	NA	NA	NA	NA	NA	NA	NA	NA	7	7	6.99	6.99	6.99	6.99	7	6.99	6.99
2203107	PI	Cristino Castro		-44.2244147473	-8.8201862885	Alto Médio Gurguéia	Sudoeste Piauiense	9981	10235	1846339	5.41	76036	10235	NA	65330	52159	47323	40256	34696	28813	24778	22464	21174	17578	15476	12565	12984	12222	11227	NA	NA	NA	NA	NA	NA	NA	16	16.4	16.4	16	16	16	16.41	16.41	16.41	16.4	16.5	16.41	16.41
2203206	PI	Curimatá		-44.3007222329	-10.0312924303	Chapadas do Extremo Sul Piauiense	Sudoeste Piauiense	10761	11158	2337537	4.6	76438	11158	NA	70113	79179	59275	43615	39969	34197	31559	25637	22544	20854	17091	16282	12639	11895	10689	NA	NA	NA	NA	NA	NA	NA	32	31.9	31.9	31	32	32	31.91	31.91	31.91	31.91	32	31.91	31.91
2203230	PI	Currais		-44.403002153	-9.0124338389	Alto Médio Gurguéia	Sudoeste Piauiense	4704	4859	3156657	1.49	125941	4859	NA	60874	82953	65874	34897	47157	45191	21822	26743	29936	22815	12869	4901	6355	6556	5531	0	0	NA	NA	NA	NA	NA	NA	NA	NA	NA	NA	NA	NA	NA	NA	NA	NA	NA	NA
2203255	PI	Curralinhos		-42.8322105193	-5.6204532294	Teresina	Centro-Norte Piauiense	4183	4353	345848	12.09	21833	4353	NA	16287	14458	14074	11797	10766	9612	8883	7606	7245	6993	6139	5431	4346	3759	3070	0	0	NA	NA	NA	NA	NA	NA	NA	NA	NA	NA	NA	NA	NA	NA	NA	NA	NA	NA
2203271	PI	Curral Novo do Piauí		-40.9010694707	-7.8307971884	Alto Médio Canindé	Sudeste Piauiense	4869	5152	730944	6.47	24370	5152	NA	22438	19004	18088	14615	13655	11959	10469	7721	6647	6505	5403	4419	4372	4424	3845	0	0	NA	NA	NA	NA	NA	NA	NA	NA	NA	NA	NA	NA	NA	5.46	5.7	5.7	5.7	5.7
2203305	PI	Demerval Lobão		-42.6742286111	-5.3584654659	Teresina	Centro-Norte Piauiense	13278	13575	216807	61.24	125748	13575	NA	84313	68103	50894	40503	33845	30067	27878	25202	22963	20331	17668	14000	14163	13198	12069	NA	NA	NA	NA	NA	NA	NA	NA	NA	NA	NA	26	30	30.16	31.64	32.64	32.6	32.6	32.64	32.64
2203354	PI	Dirceu Arcoverde		-42.439569962	-9.3352000441	São Raimundo Nonato	Sudoeste Piauiense	6675	6880	1017057	6.56	32651	6880	NA	29048	27997	25498	22408	20242	16919	14932	13283	11568	10128	8532	6862	7055	6684	6016	NA	NA	NA	NA	NA	NA	NA	NA	NA	5.6	6	6	6	5.67	5.67	5.67	5.67	5.67	5.67	5.67
2203404	PI	Dom Expedito Lopes		-41.6523852113	-6.9579018427	Picos	Sudeste Piauiense	6569	6774	218.71	29.99	50179	6774	NA	42034	42368	39858	33710	31035	22386	22005	20609	15804	14335	12109	10553	9768	9519	8819	NA	NA	NA	NA	NA	NA	NA	NA	NA	NA	8	8	8	8.04	8.04	8.04	8.3	8.3	8.04	8.04
2203420	PI	Domingos Mourão		-41.2718814489	-4.2534336345	Campo Maior	Centro-Norte Piauiense	4264	4288	846844	5.04	24920	4288	NA	20263	17037	16924	14747	13512	12262	11747	10065	8279	6998	6754	5297	5568	4500	4586	NA	NA	NA	NA	NA	NA	NA	NA	NA	NA	NA	5	5	5.34	5.34	5.34	5.34	5.5	5.34	5.34
2203453	PI	Dom Inocêncio		-41.9768511188	-9.0080749434	São Raimundo Nonato	Sudoeste Piauiense	9245	9396	3870167	2.39	45525	9396	NA	36986	31564	30872	27128	24911	21067	17921	14753	13401	11302	10319	8675	8438	8211	7318	NA	NA	NA	NA	NA	NA	NA	NA	NA	NA	NA	NA	NA	NA	NA	NA	NA	NA	NA	10
2203503	PI	Elesbão Veloso		-42.1381444495	-6.2017194613	Valença do Piauí	Centro-Norte Piauiense	14512	14406	1383019	10.77	96798	14406	NA	82379	72794	66062	59202	52767	56012	40148	34293	31336	30259	24792	22523	21523	19870	18284	NA	NA	NA	NA	NA	NA	NA	NA	NA	NA	NA	51	51	51	50.65	50.65	50.91	51	50.92	50.92
2203602	PI	Eliseu Martins		-43.6648111317	-8.0964622896	Bertolínia	Sudoeste Piauiense	4665	4822	1090.45	4.28	34724	4822	NA	28924	24586	23739	20643	18540	17478	13062	11524	10441	9096	8643	7471	6534	5956	5176	NA	NA	NA	NA	NA	NA	NA	NA	NA	NA	NA	23	23	22.98	22.98	22.98	22.97	23	22.98	22.98
2203701	PI	Esperantina		-42.2353645251	-3.8956045306	Baixo Parnaíba Piauiense	Norte Piauiense	37767	38983	908777	41.45	267650	38983	NA	229214	203313	179366	159346	137614	123995	101211	102449	83073	71700	63843	53614	51917	44289	40898	NA	NA	NA	NA	NA	NA	NA	NA	55.4	55.4	55	55	55	55	55.45	57.15	57.14	57.14	57.15	57.15
2203750	PI	Fartura do Piauí		-42.7944014032	-9.4786062863	São Raimundo Nonato	Sudoeste Piauiense	5074	5210	712918	7.12	24376	5210	NA	21320	17317	17527	14915	13506	12025	10476	8393	7516	6655	5891	4909	4959	4730	3980	NA	NA	NA	NA	NA	NA	NA	NA	NA	NA	NA	NA	NA	NA	5	5.2	5.2	5.2	NA	NA
2203800	PI	Flores do Piauí		-42.924305802	-7.7917756018	Floriano	Sudoeste Piauiense	4366	4394	946.73	4.61	27588	4394	NA	22511	20222	18936	17176	15909	13048	11446	9567	10394	8465	10072	7292	5628	4994	4619	NA	NA	NA	NA	NA	NA	NA	NA	NA	NA	NA	8	8	12	15.18	15.18	15.1	15.1	15.18	15.18
2203859	PI	Floresta do Piauí		-41.8003142914	-7.4667953749	Alto Médio Canindé	Sudeste Piauiense	2482	2517	194699	12.75	17467	2517	NA	14464	11669	11548	9427	9025	7935	6971	5939	4963	4489	4175	3565	4083	2439	2415	0	0	NA	NA	NA	NA	NA	NA	NA	NA	NA	NA	NA	NA	11	NA	NA	NA	NA	NA
2203909	PI	Floriano		-43.0206447383	-6.7696724338	Floriano	Sudoeste Piauiense	57690	58892	3409647	16.92	911051	58892	NA	786120	704739	641912	550100	420019	375480	326887	296518	235586	209724	167067	153009	140958	144459	130753	NA	NA	188	188	188	188.22	188	188	188.2	188.2	188	188	188	188	188.22	188.22	188.2	206.5	206.47	206.47
2204006	PI	Francinópolis		-42.263366099	-6.3952926226	Valença do Piauí	Centro-Norte Piauiense	5235	5265	268702	19.48	29865	5265	NA	24443	24395	24906	18644	17041	15216	13200	11101	9031	9323	8213	7281	6190	5365	5190	NA	NA	NA	NA	NA	NA	NA	NA	NA	NA	NA	15	15	15	14.77	14.77	14.77	14.77	14.77	14.77
2204105	PI	Francisco Ayres		-42.6911278448	-6.6233435319	Médio Parnaíba Piauiense	Centro-Norte Piauiense	4477	4309	656475	6.82	28257	4309	NA	22799	19389	19180	16077	17657	13751	12009	10501	9959	8545	7968	6118	5749	5122	4941	NA	NA	NA	NA	NA	NA	NA	NA	NA	NA	NA	7	7	7	6.98	6.98	6.98	7	6.98	6.98
2204154	PI	Francisco Macedo		-40.7955673541	-7.3278710406	Alto Médio Canindé	Sudeste Piauiense	2879	3113	176505	18.54	16691	3113	NA	13395	12783	12258	10705	9294	9260	6944	6576	5344	4402	4212	3039	2812	2678	2404	0	0	NA	NA	NA	NA	NA	NA	NA	NA	NA	NA	NA	NA	7	10	11	NA	NA	12
2204204	PI	Francisco Santos		-41.1361573365	-6.9941711375	Pio Ix	Sudeste Piauiense	8592	9108	491865	17.47	49899	9108	NA	42063	37959	39179	32539	28109	23303	22180	17685	15556	15041	13535	9443	11028	11090	8540	NA	NA	NA	NA	NA	NA	NA	NA	NA	NA	NA	8	8	8	8.08	8.08	8.07	8.07	8.08	8.08
2204303	PI	Fronteiras		-40.6172329307	-7.0884125329	Alto Médio Canindé	Sudeste Piauiense	11117	11405	778204	14.33	227805	11405	NA	184416	201912	201198	184980	163472	144127	114588	111927	87298	73847	84532	73169	36239	15250	14230	NA	NA	NA	NA	NA	NA	NA	NA	NA	NA	17	17	17	17	17.01	17.01	17	17	17.01	17.01
2204352	PI	Geminiano		-41.3575797605	-7.1584176259	Picos	Sudeste Piauiense	5475	5337	455.68	11.84	37353	5337	NA	31838	28736	24905	21937	19038	18112	13715	11326	8921	8716	7983	6635	6860	5559	4886	0	0	NA	NA	NA	NA	NA	NA	NA	NA	NA	NA	NA	NA	NA	NA	NA	NA	NA	NA
2204402	PI	Gilbués		-45.3469199782	-9.8345699055	Alto Médio Gurguéia	Sudoeste Piauiense	10402	10518	3494958	2.98	166869	10518	NA	95990	138339	113137	73093	82566	76702	41902	33691	39205	37053	25678	18656	15047	13876	12920	NA	NA	NA	NA	NA	NA	NA	12	11.6	11.6	12	12	12	12	11.66	11.66	11.65	11.65	11.66	11.66
2204501	PI	Guadalupe		-43.5669236545	-6.7852469087	Floriano	Sudoeste Piauiense	10268	10337	1023592	10.03	233769	10337	NA	230768	222057	201022	198106	114977	58528	61921	85177	74857	101199	34573	41846	65372	51255	44785	NA	NA	NA	NA	NA	NA	NA	NA	69.9	69.9	70	70	70	70	69.93	69.93	69.92	70	69.93	69.93
2204550	PI	Guaribas		-43.6877210274	-9.3951113037	São Raimundo Nonato	Sudoeste Piauiense	4401	4484	3118227	1.41	25091	4484	NA	21727	17763	17996	14372	13583	11807	10633	8856	7507	6085	5628	4156	3679	3634	3270	0	0	NA	NA	NA	NA	NA	NA	NA	NA	0.3	5.2	5	3.52	3.52	5.07	5.07	5.07	9.73	9.73
2204600	PI	Hugo Napoleão		-42.5625630466	-5.9877878907	Médio Parnaíba Piauiense	Centro-Norte Piauiense	3771	3815	224455	16.8	23369	3815	NA	19456	16340	16542	14271	14322	11841	9244	8052	6888	7943	6488	4777	4568	3979	3650	NA	NA	NA	NA	NA	NA	NA	NA	NA	NA	NA	14	14	13.67	13.67	13.67	13.67	13.67	13.67	13.67
2204659	PI	Ilha Grande		-41.819773184	-2.8540086072	Litoral Piauiense	Norte Piauiense	8914	9242	134997	66.36	59673	9242	NA	50724	42704	38715	35421	32660	29712	23160	19271	16829	16244	14096	12082	11658	9696	8829	0	0	NA	NA	NA	NA	NA	NA	NA	NA	NA	33	33	33	32.95	32.95	32.95	33	32.95	32.95
2204709	PI	Inhuma		-41.7101940565	-6.6671203407	Valença do Piauí	Centro-Norte Piauiense	14845	15056	978222	15.18	95141	15056	NA	81478	68626	65506	53393	54122	43935	41236	33513	27288	25771	22651	17932	19560	18397	16106	NA	NA	NA	NA	NA	NA	NA	27	26.9	26.9	27	30	33	34	37.35	37.35	37.35	37.5	37.35	37.35
2204808	PI	Ipiranga do Piauí		-41.7399141279	-6.8269326783	Picos	Sudeste Piauiense	9327	9626	529417	17.67	57198	9626	NA	47743	43344	40625	34505	31297	27663	23538	20478	17696	15168	13502	11090	11176	10162	9182	NA	NA	NA	NA	NA	NA	NA	NA	NA	NA	NA	33	35	38	37.85	37.85	37.85	38	37.85	37.85
2204907	PI	Isaías Coelho		-41.6794480825	-7.7343106967	Alto Médio Canindé	Sudeste Piauiense	8221	8424	776053	10.59	43637	8424	NA	37696	33813	32388	26550	24766	21379	17407	15463	13375	11673	11525	9457	8745	7299	6850	NA	NA	NA	NA	NA	NA	NA	NA	NA	NA	7	7	7	6.3	7.2	7.2	7.19	7.19	9.3	9.3
2205003	PI	Itainópolis		-41.4800253105	-7.4512808131	Alto Médio Canindé	Sudeste Piauiense	11109	11375	828152	13.41	63005	11375	NA	55102	47282	47901	40951	37904	30556	26179	23909	19883	16217	17628	14684	13798	13291	11544	NA	NA	NA	NA	NA	NA	NA	NA	NA	NA	6	6	6	6.3	6.3	6.3	6.29	6.29	10.76	10.76
2205102	PI	Itaueira		-43.0254965078	-7.6081166325	Floriano	Sudoeste Piauiense	10678	10837	2554181	4.18	79594	10837	NA	66233	59651	51542	51693	46692	36877	30723	27502	27485	24234	23994	17707	15333	12595	12872	NA	NA	17	17	18	17.96	19	20	19.7	19.7	20	20	20	19.74	19.74	19.74	19.74	19.74	19.74	19.74
2205151	PI	Jacobina do Piauí		-41.2107620507	-7.9362644875	Alto Médio Canindé	Sudeste Piauiense	5722	5671	1370699	4.17	35002	5671	NA	30587	28551	27332	23319	21308	17453	14264	13018	10575	10139	9288	7971	8473	7404	6735	NA	NA	NA	NA	NA	NA	NA	NA	5.4	5.4	5	5	5	5.44	5.44	5.44	5.44	5.5	5.44	5.44
2205201	PI	Jaicós		-41.1464748135	-7.3531523272	Alto Médio Canindé	Sudeste Piauiense	18035	18725	865144	20.85	124116	18725	NA	113801	92675	89820	71408	63220	54277	42507	39816	33412	28989	27021	22049	18276	16356	15322	NA	NA	NA	NA	NA	NA	NA	25	25.4	25.4	25	25	25	25.45	25.45	25.45	36.82	36.82	42.12	42.12
2205250	PI	Jardim do Mulato		-42.6339595632	-6.0965775948	Médio Parnaíba Piauiense	Centro-Norte Piauiense	4309	4422	509.85	8.45	22783	4422	NA	19549	17689	17531	14820	14187	12494	11113	8639	6501	7606	6436	5488	5045	4305	4160	NA	NA	NA	NA	NA	NA	NA	NA	NA	NA	NA	6	6	6.27	6.27	6.27	6.27	6.27	6.27	6.27
2205276	PI	Jatobá do Piauí		-41.8198222186	-4.7731589443	Campo Maior	Centro-Norte Piauiense	4656	4777	650681	7.13	31084	4777	NA	27315	25333	23662	21901	19430	14569	12889	12288	10148	8335	10669	6911	6380	4772	4878	0	0	NA	NA	NA	NA	NA	NA	NA	NA	NA	NA	NA	NA	NA	NA	NA	NA	NA	NA
2205300	PI	Jerumenha		-43.5027430064	-7.0846321939	Floriano	Sudoeste Piauiense	4390	4388	1867313	2.35	36975	4388	NA	29202	29017	21420	19841	15972	15818	11375	11170	9193	10240	7719	7287	7184	6456	6479	NA	NA	NA	NA	NA	NA	NA	NA	NA	NA	NA	14	14	13.94	13.94	13.94	13.94	14	13.94	13.94
2205359	PI	João Costa		-42.4178485806	-8.4891257219	Alto Médio Canindé	Sudeste Piauiense	2960	2963	1800244	1.64	18650	2963	NA	14860	15297	15131	13464	11626	10164	8576	7481	7104	6261	5251	4235	4403	3886	3565	0	0	NA	NA	NA	NA	NA	NA	NA	NA	NA	NA	NA	NA	NA	NA	NA	NA	14	17
2205409	PI	Joaquim Pires		-42.1876898036	-3.5131035479	Baixo Parnaíba Piauiense	Norte Piauiense	13817	14105	739979	18.68	71759	14105	NA	60570	52610	49389	42170	39038	37740	28307	24281	20249	19888	18389	15222	14604	12470	11746	NA	NA	6	6	7	6.8	10	10	10.3	10.3	10	11	11	11.16	11.16	11.16	11.15	11.15	11.16	11.16
2205458	PI	Joca Marques		-42.427737079	-3.4880338256	Baixo Parnaíba Piauiense	Norte Piauiense	5100	5331	166442	30.64	26338	5331	NA	22767	20182	19000	16007	15188	13547	12090	9757	8178	7817	6740	5440	4452	3527	3463	0	0	NA	NA	NA	NA	NA	NA	NA	NA	NA	NA	NA	NA	NA	NA	NA	NA	NA	NA
2205508	PI	José de Freitas		-42.5783745315	-4.7630506395	Teresina	Centro-Norte Piauiense	37085	38440	1538172	24.11	258757	38440	NA	235028	201832	189240	166239	144668	130705	116488	104379	89149	77062	70706	58240	42259	38228	33304	NA	NA	NA	NA	NA	NA	NA	41	41.2	41.2	41	46	46	46	49.38	49.38	49.3	49.5	49.38	49.38
2205516	PI	Juazeiro do Piauí		-41.7026007597	-5.1613727543	Campo Maior	Centro-Norte Piauiense	4757	5385	931935	5.75	32308	5385	NA	26274	24472	24002	22211	17854	19324	16686	12087	8731	8132	6410	6122	6659	5499	4852	0	0	NA	NA	NA	NA	7	5	5.1	5.1	5	5	5	5.12	5.12	5.12	5.12	5.12	5.12	5.12
2205524	PI	Júlio Borges		-44.2437006324	-10.3267868137	Chapadas do Extremo Sul Piauiense	Sudoeste Piauiense	5373	5523	1297108	4.14	30731	5523	NA	26866	23505	22767	19226	17776	15616	12141	10087	8831	8380	7391	5807	5419	4904	4269	0	0	NA	NA	NA	NA	NA	NA	NA	NA	NA	7	7	7.2	7.2	7.2	7	7	7.2	7.2
2205532	PI	Jurema		-43.133109743	-9.2220247205	São Raimundo Nonato	Sudoeste Piauiense	4517	4671	1271889	3.55	27453	4671	NA	23283	21855	21096	17234	16673	13582	11477	9855	9493	6882	7441	5806	5184	4876	4284	0	0	NA	NA	NA	NA	NA	NA	NA	NA	5.7	6	6	8.21	8.21	8.21	8.21	8.21	8.21	8.21
2205540	PI	Lagoinha do Piauí		-42.6273837299	-5.8365834406	Médio Parnaíba Piauiense	Centro-Norte Piauiense	2656	2785	67503	39.35	15956	2785	NA	12389	11838	10754	9431	9356	8209	6778	5938	4513	4648	4099	3235	2775	2445	2020	0	0	NA	NA	NA	NA	NA	NA	NA	NA	NA	NA	NA	NA	NA	NA	20	20	35	35
2205557	PI	Lagoa Alegre		-42.616742539	-4.5087297492	Teresina	Centro-Norte Piauiense	8008	8365	394661	20.29	39980	8365	NA	35808	32238	29935	25847	23862	20174	18519	15219	13550	12048	9881	8073	8221	6982	6411	NA	NA	NA	NA	NA	NA	NA	NA	NA	NA	NA	9	9	8.71	8.71	8.71	17.06	17.06	17.06	17.06
2205565	PI	Lagoa do Barro do Piauí		-41.5302754057	-8.4824371152	Alto Médio Canindé	Sudeste Piauiense	4523	4580	1329665	3.58	26027	4580	NA	23759	20409	18814	16260	15191	13479	11800	10057	9134	7881	7053	6286	5882	5308	5247	NA	NA	NA	NA	NA	NA	NA	NA	NA	NA	NA	NA	NA	NA	NA	NA	NA	NA	NA	NA
2205573	PI	Lagoa de São Francisco		-41.6054686902	-4.3927463867	Campo Maior	Centro-Norte Piauiense	6422	6630	155639	41.26	33067	6630	NA	29155	26704	23113	21164	18333	15216	13846	11972	9708	9030	8536	7020	6165	4913	4512	0	0	NA	NA	NA	NA	NA	NA	NA	NA	NA	NA	NA	NA	NA	NA	NA	NA	NA	NA
2205581	PI	Lagoa do Piauí		-42.6490132063	-5.4121441696	Teresina	Centro-Norte Piauiense	3863	3987	426634	9.05	43766	3987	NA	34523	39940	56571	55497	23059	24665	20099	14638	11505	13571	13474	16902	6546	5900	4586	0	0	NA	NA	NA	NA	NA	NA	NA	NA	NA	NA	NA	NA	NA	NA	NA	NA	NA	98.7
2205599	PI	Lagoa do Sítio		-41.5823863013	-6.5153476298	Valença do Piauí	Centro-Norte Piauiense	4850	5068	804698	6.03	27612	5068	NA	23989	21787	23526	18173	17921	16508	12367	10368	8652	8570	9259	6593	6198	5465	4979	0	0	NA	NA	NA	NA	NA	NA	NA	NA	NA	NA	NA	NA	NA	NA	NA	12.5	NA	NA
2205607	PI	Landri Sales		-43.9310455151	-7.2665999754	Bertolínia	Sudoeste Piauiense	5281	5227	1088583	4.85	58756	5227	NA	43976	46503	40216	32097	32549	28248	13286	12961	12667	11620	10227	8535	7899	6886	6297	NA	NA	NA	NA	NA	21.33	21	21	21.3	21.3	21	21	21	21.33	21.33	21.33	21.33	21.5	21.33	21.33
2205706	PI	Luís Correia		-41.6645672323	-2.8815665358	Litoral Piauiense	Norte Piauiense	28406	29683	1071465	26.52	218664	29683	NA	186818	154001	135137	116538	99638	93016	80144	67751	59043	54572	49730	41658	42358	36937	33130	NA	NA	NA	NA	NA	NA	NA	NA	21.7	23.1	23	24	24	23.92	23.92	23.92	23.91	24	23.92	23.92
2205805	PI	Luzilândia		-42.3716375238	-3.4608176352	Baixo Parnaíba Piauiense	Norte Piauiense	24721	25067	704347	35.1	163135	25067	NA	136672	115652	115949	112021	84105	73712	64117	52543	46673	40395	37537	33264	29804	25784	27188	NA	NA	NA	NA	NA	NA	NA	NA	NA	24.2	24	30	38	38	38.15	38.15	38.14	38.14	38.15	38.15
2205854	PI	Madeiro		-42.5051412465	-3.4842120052	Baixo Parnaíba Piauiense	Norte Piauiense	7816	8143	177153	44.12	39091	8143	NA	35684	29081	27939	26052	24279	22040	18934	15657	13155	13218	11823	9199	6769	5505	5412	0	0	NA	NA	NA	NA	NA	NA	NA	NA	NA	NA	NA	NA	NA	NA	NA	NA	NA	NA
2205904	PI	Manoel Emídio		-43.8754746717	-8.011358674	Bertolínia	Sudoeste Piauiense	5213	5265	1618992	3.22	32907	5265	NA	30603	27745	32167	23779	28661	21806	14341	17314	16021	12419	12576	7373	8263	6008	5803	NA	NA	NA	NA	NA	NA	NA	NA	NA	NA	NA	17	17	16.53	16.53	16.53	16.53	16.53	16.53	16.53
2205953	PI	Marcolândia		-40.6628542914	-7.4435566614	Alto Médio Canindé	Sudeste Piauiense	7812	8299	139973	54.3	47608	8299	NA	40119	36267	33727	28648	23899	18892	17990	14218	11678	9778	8614	7331	7070	6230	5914	NA	NA	NA	NA	NA	NA	NA	NA	NA	NA	NA	NA	NA	NA	NA	NA	NA	NA	NA	NA
2206001	PI	Marcos Parente		-43.8883140086	-7.1192953775	Bertolínia	Sudoeste Piauiense	4456	4479	677414	6.58	27490	4479	NA	23623	20639	20054	16919	15071	13637	10229	9624	7937	8091	6905	5799	5331	4927	4696	NA	NA	NA	NA	NA	NA	NA	NA	NA	NA	NA	33	33	33	33.19	33.19	33.18	33.18	33.19	33.19
2206050	PI	Massapê do Piauí		-41.1238546846	-7.4654826845	Alto Médio Canindé	Sudeste Piauiense	6220	6332	530016	11.94	29003	6332	NA	25796	21982	20740	18503	16852	16212	12790	11240	9561	8625	8004	6799	6027	5834	5192	0	0	NA	NA	NA	NA	NA	NA	NA	NA	NA	NA	NA	NA	NA	NA	NA	NA	NA	NA
2206100	PI	Matias Olímpio		-42.5586289028	-3.7110272834	Baixo Parnaíba Piauiense	Norte Piauiense	10473	10740	226375	46.26	61688	10740	NA	51353	41245	36856	33994	28021	24350	23441	20649	15310	14463	13041	11691	10272	8458	8467	NA	NA	NA	NA	NA	NA	NA	NA	NA	NA	NA	8	8	7.77	7.77	7.77	7.76	7.76	7.77	7.77
2206209	PI	Miguel Alves		-42.8931666493	-4.1682155823	Baixo Parnaíba Piauiense	Norte Piauiense	32289	33146	1393714	23.17	166618	33146	NA	151673	134759	121273	108685	93459	84512	79788	63569	53171	50401	39927	38574	33606	30527	24960	NA	NA	NA	NA	NA	NA	NA	NA	NA	13.6	13.6	14	14	13.6	13.6	13.6	13	13.5	13.6	13.6
2206308	PI	Miguel Leão		-42.7358295252	-5.6822417804	Teresina	Centro-Norte Piauiense	1253	1231	93515	13.4	14261	1231	NA	9633	8976	8087	7371	6435	5595	5278	5552	4682	4598	4364	3643	3666	3750	3165	NA	NA	NA	NA	NA	NA	NA	NA	NA	NA	NA	2	2	2.42	2.42	2.42	2.41	2.5	NA	28
2206357	PI	Milton Brandão		-41.4479595412	-4.6999534776	Campo Maior	Centro-Norte Piauiense	6769	6513	1229697	4.93	34576	6513	NA	29981	26209	24134	20227	18427	16029	14323	13230	10647	9804	9272	7732	7728	6401	5858	0	0	NA	NA	NA	NA	NA	NA	NA	NA	NA	NA	NA	18.66	22	25	30	35	40	41
2206407	PI	Monsenhor Gil		-42.6173989159	-5.5514856314	Teresina	Centro-Norte Piauiense	10333	10409	582548	18.17	85145	10409	NA	67048	65756	71308	64964	47837	39426	34819	30268	20624	20459	16119	14383	14076	12759	10997	NA	NA	NA	NA	NA	NA	NA	NA	NA	NA	NA	19	19	18.92	29.91	29.91	29.9	30	29.91	29.91
2206506	PI	Monsenhor Hipólito		-41.0328934036	-7.0035024726	Pio Ix	Sudeste Piauiense	7391	7605	401433	18.41	40897	7605	NA	35160	31704	33899	26464	23025	20914	17122	15436	13560	11948	11359	8795	8931	8846	8262	NA	NA	NA	NA	NA	NA	NA	NA	NA	6.9	6.9	7	7	6.98	6.98	6.98	6.97	7	6.98	6.98
2206605	PI	Monte Alegre do Piauí		-45.2957402209	-9.7558336681	Alto Médio Gurguéia	Sudoeste Piauiense	10345	10446	2417933	4.28	98841	10446	NA	78149	96532	76501	57913	61392	57992	40111	32503	32397	30181	21813	13825	11514	10433	9963	NA	NA	NA	NA	NA	NA	NA	NA	NA	NA	NA	9	9	9.07	9.07	9.07	9.07	9.07	9.07	9.07
2206654	PI	Morro Cabeça no Tempo		-43.9018743654	-9.7193194922	Chapadas do Extremo Sul Piauiense	Sudoeste Piauiense	4068	4070	2116936	1.92	24409	4070	NA	21946	19624	19956	16107	14448	11995	11161	9060	7909	7490	6960	6008	4893	4709	4798	0	0	NA	NA	NA	NA	NA	NA	NA	NA	NA	NA	NA	NA	NA	NA	NA	NA	NA	NA
2206670	PI	Morro do Chapéu do Piauí		-42.309063395	-3.7422550962	Baixo Parnaíba Piauiense	Norte Piauiense	6499	6672	328289	19.8	34702	6672	NA	30008	26349	24897	21032	20052	17238	15178	13360	11217	11067	9906	8216	7685	6598	5588	0	0	NA	NA	NA	NA	NA	NA	NA	NA	NA	NA	NA	NA	NA	60	60	60	61	61
2206696	PI	Murici dos Portelas		-42.0967690818	-3.3238597851	Litoral Piauiense	Norte Piauiense	8464	8954	480567	17.57	46991	8954	NA	42602	35757	31810	28192	23763	20928	17895	13007	13448	12324	10719	8718	8493	7271	6188	0	0	NA	NA	NA	NA	NA	NA	NA	NA	NA	NA	4	4.3	4.3	4.3	4.3	4.5	4.3	4.3
2206704	PI	Nazaré do Piauí		-42.6682272301	-6.9671284911	Floriano	Sudoeste Piauiense	7321	7245	1315.84	5.56	38079	7245	NA	33228	29408	27570	24063	22261	17584	16456	16219	13944	12965	13196	10289	9873	9365	9047	NA	NA	NA	NA	NA	NA	NA	NA	NA	NA	NA	7	7	9.25	10.87	10.87	10.87	11	10.87	10.87
2206720	PI	Nazária		-42.8140484696	-5.346925	Teresina	Centro-Norte Piauiense	8068	8398	363589	22.19	57173	8398	NA	42703	36781	33514	28844	20180	0	0	0	0	0	0	0	0	0	0	0	0	0	0	0	0	0	0	0	0	0	0	0	NA	6.01	6.01	6	6	6.01	6.01
2206753	PI	Nossa Senhora de Nazaré		-42.1793030785	-4.6269320917	Campo Maior	Centro-Norte Piauiense	4556	4768	356264	12.79	25477	4768	NA	21314	15372	17315	14892	13430	10867	9987	8208	7093	6349	5786	4686	5022	4184	4412	0	0	NA	NA	NA	NA	NA	NA	NA	NA	NA	NA	NA	NA	NA	NA	8	11	13	16
2206803	PI	Nossa Senhora dos Remédios		-42.6239510485	-3.9912253518	Baixo Parnaíba Piauiense	Norte Piauiense	8206	8521	358225	22.89	48618	8521	NA	40904	37996	34221	29376	24301	20850	17339	13204	11363	11391	10192	8527	7917	7232	6526	NA	NA	NA	NA	NA	NA	NA	NA	NA	NA	NA	10	10	9.78	9.78	9.78	9.78	9.78	9.93	9.93
2206902	PI	Novo Oriente do Piauí		-41.9287223144	-6.4494051369	Valença do Piauí	Centro-Norte Piauiense	6498	6474	525334	12.37	34924	6474	NA	28044	26302	26110	21561	19231	16270	13754	12554	11281	10620	10148	8258	7654	6914	6595	NA	NA	NA	NA	NA	NA	NA	NA	NA	NA	NA	10	10	10.31	10.31	10.31	10.31	10.5	10.31	10.31
2206951	PI	Novo Santo Antônio		-41.9345074979	-5.286057644	Campo Maior	Centro-Norte Piauiense	3260	2930	445331	6.77	19072	2930	NA	16594	15802	15272	12972	11001	9608	8413	7006	6232	5909	6213	4446	4944	4144	3800	0	0	NA	NA	NA	NA	NA	NA	NA	NA	NA	NA	NA	NA	NA	NA	NA	NA	10	12
2207009	PI	Oeiras		-42.1314056604	-7.016418006	Picos	Sudeste Piauiense	35640	36385	2702486	13.19	307292	36385	NA	255952	230762	222894	192402	156666	128261	119703	123693	95199	75482	66817	62163	56044	49991	44911	NA	NA	NA	NA	NA	NA	NA	54	54	54.1	54	61	62	65	64.54	64.54	64.53	66.5	66.8	66.8
2207108	PI	Olho D'Água do Piauí		-42.578551609	-5.8471585734	Médio Parnaíba Piauiense	Centro-Norte Piauiense	2626	2409	183099	11.96	14608	2409	NA	12998	11903	11897	10642	10048	9406	5795	4725	3897	5353	4754	3644	3555	3084	2603	0	0	NA	NA	NA	NA	NA	NA	NA	NA	NA	NA	NA	NA	NA	NA	NA	NA	NA	NA
2207207	PI	Padre Marcos		-40.9058620824	-7.3547121155	Alto Médio Canindé	Sudeste Piauiense	6657	6753	278637	24.47	43699	6753	NA	37115	34114	31802	25949	24215	23854	18476	16474	15427	12280	10859	9372	8589	8177	7040	NA	NA	NA	NA	NA	NA	NA	NA	NA	NA	NA	9	9	8.9	10.37	10.37	10.3	10.5	10.37	10.37
2207306	PI	Paes Landim		-42.2569576294	-7.7755629145	Alto Médio Canindé	Sudeste Piauiense	4059	4068	401378	10.11	28945	4068	NA	23584	21627	20833	16807	14144	12659	10678	9106	8128	7270	7679	6726	5942	5530	4507	NA	NA	NA	NA	NA	NA	NA	NA	NA	NA	NA	10	10	10	9.65	9.65	10.97	11	10.97	10.97
2207355	PI	Pajeú do Piauí		-42.8169360898	-7.8525200922	São Raimundo Nonato	Sudoeste Piauiense	3363	3321	986.95	3.12	20423	3321	NA	17441	15740	14121	12573	11786	10817	9005	6496	6458	5179	5250	4058	4206	3263	3492	0	0	NA	NA	NA	NA	NA	NA	NA	NA	NA	NA	NA	NA	NA	NA	NA	NA	NA	NA
2207405	PI	Palmeira do Piauí		-44.2325685792	-8.7295011188	Alto Médio Gurguéia	Sudoeste Piauiense	4993	4973	2023513	2.47	54765	4973	NA	38602	57962	48779	29763	40761	34781	19053	15643	15269	16024	12018	7701	8586	8216	7100	NA	NA	NA	NA	NA	NA	NA	NA	NA	NA	NA	5	5	5	4.93	4.93	4.93	5	4.93	4.93
2207504	PI	Palmeirais		-43.0618435229	-5.9797968361	Médio Parnaíba Piauiense	Centro-Norte Piauiense	13745	14253	1499179	9.17	78061	14253	NA	64412	56463	56782	46126	43781	37100	33699	29757	24831	25358	20186	16571	16996	16213	14584	NA	NA	NA	NA	NA	NA	NA	NA	26.2	26.2	26	26	26	46	45.94	45.94	45.94	46	45.94	45.94
2207553	PI	Paquetá		-41.7013852456	-7.1014662443	Picos	Sudeste Piauiense	4147	3893	448358	9.25	21728	3893	NA	19448	17584	17308	14055	14289	12881	10993	9711	8293	8478	7926	6242	6053	6155	5390	0	0	NA	NA	NA	NA	NA	NA	NA	NA	NA	3	3	3	2.61	2.61	2.6	2.6	2.61	2.61
2207603	PI	Parnaguá		-44.6343146131	-10.2171809705	Chapadas do Extremo Sul Piauiense	Sudoeste Piauiense	10276	10589	3429284	3	69131	10589	NA	58331	52761	49533	41433	35095	28736	26274	22049	20218	17757	15793	12249	12866	11839	11453	NA	NA	NA	NA	NA	NA	NA	12	12.1	12.1	12	15	12	12	12.17	12.17	12.16	12.16	12.17	12.17
2207702	PI	Parnaíba		-41.778170592	-2.9033601445	Litoral Piauiense	Norte Piauiense	145705	150201	434229	334.51	1663949	150201	NA	1430208	1244845	1094075	967408	792619	682668	609142	616376	480061	409521	352662	314621	338966	346340	290821	NA	NA	212	216	216	216.15	223	223	223.4	226	226	227	227	227	229.03	235.96	235.9	236	235.96	235.96
2207751	PI	Passagem Franca do Piauí		-42.4405267463	-5.8562473203	Médio Parnaíba Piauiense	Centro-Norte Piauiense	4546	4491	775385	5.35	33295	4491	NA	27264	23006	21483	17144	13718	13723	10478	8892	7870	7900	7360	5944	5366	4599	4174	NA	NA	NA	NA	NA	NA	NA	NA	NA	NA	NA	6	6	6	5.82	5.82	5.82	6	5.82	5.82
2207777	PI	Patos do Piauí		-41.2522813963	-7.6807639351	Alto Médio Canindé	Sudeste Piauiense	6105	6271	743993	8.12	34529	6271	NA	29999	25979	25132	20431	19441	17449	14431	14160	10223	9689	8259	7271	6852	5952	6307	NA	NA	NA	NA	NA	NA	NA	NA	NA	NA	NA	5.5	5	1	1	1	1	1	8.71	8.71
2207793	PI	Pau D'Arco do Piauí		-42.3888654971	-5.2510934294	Teresina	Centro-Norte Piauiense	3757	3957	430817	8.72	19349	3957	NA	16051	15493	13443	11581	12208	11543	9971	7914	6938	6393	5717	4574	4874	0	0	0	0	0	0	0	0	NA	NA	NA	NA	NA	NA	NA	NA	NA	NA	NA	NA	NA	NA
2207801	PI	Paulistana		-41.1470964851	-8.1414361349	Alto Médio Canindé	Sudeste Piauiense	19785	20198	1969907	10.04	146155	20198	NA	119542	127258	158687	167134	74425	67233	50737	50212	38973	36906	30406	28795	24806	23110	22311	NA	NA	NA	NA	NA	21.93	22	22	22.4	22.4	22	23	31	31	31.46	31.46	31.45	31.5	31.46	31.46
2207850	PI	Pavussu		-43.2217523026	-7.9642869548	Floriano	Sudoeste Piauiense	3663	3629	1090697	3.36	20590	3629	NA	17752	15977	16403	13463	12981	11338	10185	9291	8541	7655	7355	5345	5033	4622	3850	0	0	NA	NA	NA	NA	NA	NA	NA	NA	NA	6	7	6.51	6.51	6.51	6.5	6.5	6.51	6.51
2207900	PI	Pedro II		-41.4585599331	-4.4270552654	Campo Maior	Centro-Norte Piauiense	37496	38090	1518233	24.7	231982	38090	NA	188179	176673	160222	139842	116532	98362	85354	79130	61113	57385	51448	43553	40095	36164	33606	NA	NA	NA	NA	NA	NA	32	32	31.9	31.9	32	40	40	40	44.96	44.96	44.95	45	44.96	44.96
2207934	PI	Pedro Laurentino		-42.28607367	-8.0668825944	Alto Médio Canindé	Sudeste Piauiense	2407	2488	870338	2.77	18511	2488	NA	14491	13417	11935	10328	9032	7982	6766	5644	4815	4347	4490	3794	4485	4231	3465	0	0	NA	NA	NA	NA	NA	NA	NA	NA	NA	NA	NA	NA	NA	NA	NA	NA	NA	NA
2207959	PI	Nova Santa Rita		-42.0482620011	-8.0749647181	Alto Médio Canindé	Sudeste Piauiense	4187	4295	909734	4.6	33146	4295	NA	25379	18574	17470	14778	14072	12549	9410	9071	8491	7250	6595	4799	5426	4988	4350	0	0	NA	NA	NA	NA	NA	NA	NA	17.45	NA	NA	4	1	1	3.58	1	1	4	4
2208007	PI	Picos		-41.4688267147	-7.0813739122	Picos	Sudeste Piauiense	73414	76749	577304	137.3	1214900	76749	NA	1039698	886083	788259	682828	557440	480281	422839	443677	333580	280518	210603	198935	197874	182424	143284	NA	NA	NA	99	99	98.83	105	105	105	105	105	106	106	109	109.53	109.53	132.5	133	109.53	109.53
2208106	PI	Pimenteiras		-41.4151586072	-6.2416884097	Valença do Piauí	Centro-Norte Piauiense	11733	11925	4563073	2.57	63044	11925	NA	55447	48087	48559	40750	37371	36092	29161	28064	23969	22250	19926	16286	14188	13544	11459	NA	NA	NA	NA	NA	NA	NA	NA	NA	19.4	19	19	19	19	19.45	42.51	19.45	21.95	42.51	42.51
2208205	PI	Pio IX		-40.6182727863	-6.8326873012	Pio Ix	Sudeste Piauiense	17671	18095	1947212	9.08	109318	18095	NA	93600	83801	91301	71833	62293	62396	47979	42145	33037	31399	26986	20981	22361	21301	19127	NA	NA	NA	NA	NA	14.41	14	19	18.8	18.8	19	19	19	19	19.33	19.33	19.32	19.5	19.33	19.33
2208304	PI	Piracuruca		-41.7090415496	-3.9292874936	Litoral Piauiense	Norte Piauiense	27553	28242	2369.21	11.57	208921	28242	NA	176037	145930	132290	116219	95182	83779	77383	69930	58437	53058	46550	38839	37458	33674	30086	NA	NA	55	55	64	63.91	68	68	67.9	67.9	68	69	69	69	68.87	69.77	69.76	72.5	85.88	85.88
2208403	PI	Piripiri		-41.7785048524	-4.2760686933	Baixo Parnaíba Piauiense	Norte Piauiense	61834	62695	1408934	43.89	535169	62695	NA	447818	404401	358822	322809	260798	223041	194596	181879	147752	132000	108461	100589	89314	87578	83674	NA	NA	101	101	117	116.69	116	117	116.7	116.7	116.7	119	119	119	119.02	148.92	162.25	162.25	148.92	148.92
2208502	PI	Porto		-42.7109259993	-3.891422995	Baixo Parnaíba Piauiense	Norte Piauiense	11897	12324	252715	47.08	66180	12324	NA	57464	46627	41918	36783	31556	27078	23924	20388	16776	17152	15645	13589	11953	10484	9665	NA	NA	NA	NA	NA	NA	NA	NA	NA	NA	NA	24	24	24	23.53	23.53	23.53	23.53	23.53	23.53
2208551	PI	Porto Alegre do Piauí		-44.1948371019	-6.9717246866	Bertolínia	Sudoeste Piauiense	2559	2656	1169441	2.19	22758	2656	NA	20501	19436	17396	12153	14475	13546	8906	7962	6310	5035	4777	3787	3746	3633	2751	0	0	NA	NA	NA	NA	NA	NA	NA	NA	NA	NA	NA	NA	NA	NA	NA	NA	NA	NA
2208601	PI	Prata do Piauí		-42.2042236753	-5.6647976938	Valença do Piauí	Centro-Norte Piauiense	3085	3104	198566	15.71	18313	3104	NA	15802	13442	12818	11675	10608	8882	7966	6153	5482	5296	4559	3431	3445	3176	3121	NA	NA	NA	NA	NA	NA	NA	NA	NA	NA	NA	12	12	12	11.91	11.91	11.91	12	11.91	11.91
2208650	PI	Queimada Nova		-41.4170249222	-8.5854253469	Alto Médio Canindé	Sudeste Piauiense	8553	8821	1284674	6.32	48442	8821	NA	44304	38696	36139	30538	28433	28979	26942	20671	17609	16292	15397	18824	10062	9023	9530	NA	NA	NA	NA	NA	NA	NA	NA	NA	NA	NA	NA	NA	NA	NA	NA	NA	NA	NA	NA
2208700	PI	Redenção do Gurguéia		-44.5812141606	-9.4934482414	Alto Médio Gurguéia	Sudoeste Piauiense	8400	8618	2468007	3.4	54703	8618	NA	47888	43234	38844	31793	31773	26849	21250	19601	17222	15896	13467	11300	10554	8644	8049	NA	NA	NA	NA	NA	NA	NA	NA	NA	NA	NA	15	15	15	14.77	14.77	14.76	14.76	14.77	NA
2208809	PI	Regeneração		-42.6850242313	-6.2401830211	Médio Parnaíba Piauiense	Centro-Norte Piauiense	17556	17697	1251036	14.03	117254	17697	NA	99859	91932	79105	66193	62038	51273	41493	36397	31516	29242	26150	22062	18747	17589	16073	NA	NA	NA	NA	NA	NA	NA	25	24.5	24.5	24.5	25	25	30	29.92	29.92	29.91	30	29.92	29.92
2208858	PI	Riacho Frio		-44.9525300483	-10.1287276881	Chapadas do Extremo Sul Piauiense	Sudoeste Piauiense	4241	4248	2222096	1.91	27552	4248	NA	24136	21299	19486	16618	16415	14746	12730	10127	9258	9695	9061	7377	5885	6425	5668	0	0	NA	NA	NA	NA	NA	NA	NA	NA	NA	6	6	6	5.96	5.96	5.9	6	5.96	5.96
2208874	PI	Ribeira do Piauí		-42.7140434913	-7.6905755012	Alto Médio Canindé	Sudeste Piauiense	4263	4393	1012479	4.25	21918	4393	NA	18945	16080	16315	13333	12871	11301	10141	8725	7772	7115	6515	4878	5379	4736	4416	0	0	NA	NA	NA	NA	NA	NA	NA	NA	NA	NA	NA	NA	NA	NA	NA	NA	NA	NA
2208908	PI	Ribeiro Gonçalves		-45.2456386843	-7.558034245	Alto Parnaíba Piauiense	Sudoeste Piauiense	6845	7185	3978944	1.72	276300	7185	NA	187629	190295	135087	81673	120358	132817	68789	57375	66296	66081	60872	29826	21298	9959	9709	NA	NA	NA	NA	NA	NA	NA	9	9.2	9.2	9	9	9	13	12.54	12.54	12.53	12.53	12.54	12.54
2209005	PI	Rio Grande do Piauí		-43.140182786	-7.7708571198	Floriano	Sudoeste Piauiense	6273	6330	635951	9.86	41132	6330	NA	31970	27258	24937	23613	20581	18587	15047	13349	13452	11681	11318	8289	7448	6361	6194	NA	NA	NA	NA	NA	NA	NA	NA	NA	NA	NA	14	14	14	13.81	13.81	13.81	14	13.81	13.81
2209104	PI	Santa Cruz do Piauí		-41.7619256891	-7.1776264961	Picos	Sudeste Piauiense	6027	6134	611617	9.85	39167	6134	NA	34054	28626	26533	21176	18801	15729	13096	11898	10720	9605	8736	7521	8399	7552	7234	NA	NA	NA	NA	NA	NA	NA	NA	NA	NA	NA	10	10	10	9.51	9.51	9.5	9.5	9.51	9.51
2209153	PI	Santa Cruz dos Milagres		-41.9584459531	-5.8081209984	Valença do Piauí	Centro-Norte Piauiense	3794	3940	979657	3.87	33480	3940	NA	21123	18087	17816	14783	12448	10789	10000	8738	8472	8623	9099	7128	7651	6499	5342	NA	NA	NA	NA	NA	NA	NA	NA	NA	NA	NA	NA	NA	NA	NA	NA	NA	NA	20	20
2209203	PI	Santa Filomena		-45.9205564411	-9.1067957053	Alto Parnaíba Piauiense	Sudoeste Piauiense	6096	6155	5285437	1.15	157786	6155	NA	97069	117758	104609	71648	89475	94526	45018	37294	43497	35476	24983	12317	11057	9748	9099	NA	NA	NA	NA	NA	NA	NA	6	6.4	6.4	6	6	10	6	6.5	6.5	6.49	6.5	6.5	6.5
2209302	PI	Santa Luz		-44.1295859063	-8.9446242169	Alto Médio Gurguéia	Sudoeste Piauiense	5513	5741	1186844	4.65	35138	5741	NA	30196	26790	25813	19641	18227	14964	12054	10757	10840	9388	9125	6718	5521	5047	4865	NA	NA	NA	NA	NA	NA	NA	10	9.6	9.6	9.6	10	6	10	9.61	9.61	9.6	9.6	9.61	9.61
2209351	PI	Santana do Piauí		-41.518480558	-6.9490717639	Picos	Sudeste Piauiense	4917	4552	111063	34.84	24867	4552	NA	20549	18703	18907	16208	13589	11996	10123	9021	7826	7361	6311	5419	5575	4935	3530	NA	NA	NA	NA	NA	NA	NA	NA	NA	NA	NA	NA	NA	NA	NA	NA	NA	12	7.22	7.22
2209377	PI	Santa Rosa do Piauí		-42.2808138761	-6.8014550583	Picos	Sudeste Piauiense	5149	5177	340198	15.14	30089	5177	NA	25063	22312	20164	16897	15724	13865	11661	10673	8862	8513	7974	6186	6165	5556	5192	NA	NA	NA	NA	NA	NA	NA	NA	NA	NA	NA	13	17	17	16.84	16.84	16.83	17	16.84	16.84
2209401	PI	Santo Antônio de Lisboa		-41.2337647421	-6.981848477	Pio Ix	Sudeste Piauiense	6007	6270	387402	15.51	42300	6270	NA	38347	33166	33995	27079	21952	20139	16602	18119	14066	10554	9267	7112	8363	8841	9476	NA	NA	NA	NA	NA	NA	NA	NA	NA	NA	NA	12	12	12	12	11.69	11.68	11.68	11.69	11.69
2209450	PI	Santo Antônio dos Milagres		-42.711196805	-6.0467175963	Médio Parnaíba Piauiense	Centro-Norte Piauiense	2059	2120	33147	62.12	11675	2120	NA	10303	9084	9466	7218	5750	4926	4440	3887	3472	3271	3270	2384	1763	1537	1422	0	0	NA	NA	NA	NA	NA	NA	NA	NA	NA	5	5	5	5	5.38	5.38	5.5	5.38	5.38
2209500	PI	Santo Inácio do Piauí		-41.91821286	-7.4223368374	Alto Médio Canindé	Sudeste Piauiense	3648	3726	852892	4.28	23088	3726	NA	18632	15932	15939	12502	11378	9386	8028	7113	6170	5612	5311	4575	4778	4785	3735	NA	NA	NA	NA	NA	NA	NA	NA	NA	NA	NA	8	8	8	7.79	7.79	7.79	7.79	7.79	7.79
2209559	PI	São Braz do Piauí		-42.9990725171	-9.0625605359	São Raimundo Nonato	Sudoeste Piauiense	4313	4374	656361	6.57	22144	4374	NA	20167	16866	17671	13564	13734	10808	9741	8495	8358	6907	6021	4992	4791	3986	3803	NA	NA	NA	NA	NA	NA	NA	NA	NA	NA	NA	NA	NA	NA	2.8	3	3	3	1.63	1.63
2209609	PI	São Félix do Piauí		-42.1135025902	-5.932867663	Valença do Piauí	Centro-Norte Piauiense	3069	2909	626657	4.67	19817	2909	NA	16596	13000	12862	10984	10112	9476	8073	7229	6393	6858	6457	5420	5487	4946	4305	NA	NA	NA	NA	NA	NA	NA	NA	NA	NA	NA	9	9	12	12.3	12.29	12.29	12.29	12.3	12.3
2209658	PI	São Francisco de Assis do Piauí		-41.6895971517	-8.2377547497	Alto Médio Canindé	Sudeste Piauiense	5567	5810	1100398	5.06	32534	5810	NA	27484	23874	20227	17533	14732	13197	11784	9808	8226	7456	6092	4376	3989	3685	3598	0	0	NA	NA	NA	NA	NA	NA	NA	NA	NA	NA	0	3.65	0.2	5.71	5.34	5.34	6.38	6.38
2209708	PI	São Francisco do Piauí		-42.538531987	-7.2439761039	Floriano	Sudoeste Piauiense	6298	6326	1340665	4.7	39794	6326	NA	35794	28411	27041	21607	18919	14875	12407	11464	10372	9877	8630	7790	7678	7042	6486	NA	NA	NA	NA	NA	NA	NA	NA	15.2	15.2	15	17	3.2	17.07	17.07	17.07	17.06	17.06	17.07	17.07
2209757	PI	São Gonçalo do Gurguéia		-45.3014055106	-10.0299401062	Alto Médio Gurguéia	Sudoeste Piauiense	2825	2975	1385.3	2.04	23822	2975	NA	19785	16651	14331	12398	10726	9234	7483	6997	6206	6278	5250	3775	3605	3232	3090	0	0	NA	NA	NA	NA	NA	NA	NA	NA	NA	8	8	8	NA	NA	NA	NA	NA	NA
2209807	PI	São Gonçalo do Piauí		-42.6988309841	-5.9896674395	Médio Parnaíba Piauiense	Centro-Norte Piauiense	4754	4918	150215	31.65	28452	4918	NA	22679	20439	19976	16826	15248	13193	10627	9550	8449	8405	6898	5726	5374	4826	4251	NA	NA	NA	NA	NA	NA	NA	NA	NA	NA	NA	16	17	16.51	16.51	16.51	16.5	16.5	16.51	16.51
2209856	PI	São João da Canabrava		-41.3460536519	-6.8189309895	Picos	Sudeste Piauiense	4445	4529	480.28	9.26	25072	4529	NA	21180	19990	18897	15434	14235	12111	10682	10909	7893	7286	6821	5339	5256	4862	4455	NA	NA	NA	NA	NA	NA	NA	NA	NA	NA	3	3	3	4.97	4.97	4.97	4.96	5	4.97	4.97
2209872	PI	São João da Fronteira		-41.2562869593	-3.9385974341	Litoral Piauiense	Norte Piauiense	5608	5919	818149	7.33	40155	5919	NA	28130	25606	23614	20830	16350	15176	14703	12706	9421	8945	8572	7101	7774	6585	6117	0	0	NA	NA	NA	NA	NA	NA	NA	NA	NA	NA	NA	NA	NA	NA	NA	NA	NA	NA
2209906	PI	São João da Serra		-41.8992637511	-5.5087975378	Campo Maior	Centro-Norte Piauiense	6157	6064	997035	6.12	35872	6064	NA	30255	27249	25281	22488	20971	20253	17902	15206	12472	11381	10835	9176	8669	7927	7388	NA	NA	NA	NA	NA	NA	NA	NA	NA	NA	NA	10	10	9.84	9.84	9.84	13.93	14	17.52	17.52
2209955	PI	São João da Varjota		-41.8637422049	-6.9190178385	Picos	Sudeste Piauiense	4651	4755	395306	11.77	22767	4755	NA	19669	17395	17900	14906	13325	11573	10026	8491	7193	6959	7375	4848	4946	4249	4301	0	0	NA	NA	NA	NA	NA	NA	NA	NA	NA	NA	NA	NA	10	NA	NA	NA	15	NA
2209971	PI	São João do Arraial		-42.4531261733	-3.8131688736	Baixo Parnaíba Piauiense	Norte Piauiense	7336	7804	213355	34.38	36338	7804	NA	36868	27737	25448	21895	19915	15913	14517	11798	9719	8715	7941	6521	5722	4918	3779	0	0	NA	NA	NA	NA	NA	NA	NA	NA	NA	NA	NA	NA	NA	NA	NA	26	29	33
2210003	PI	São João do Piauí		-42.2564375329	-8.348849688	Alto Médio Canindé	Sudeste Piauiense	19548	20206	1527773	12.8	165605	20206	NA	144378	121717	102922	90372	77521	76159	62898	63940	48664	39120	30139	28693	28200	27648	23895	NA	NA	NA	NA	NA	NA	NA	43	42.6	47.8	47.8	48	48	48	58.53	58.53	58.5	58.5	58.53	58.53
2210052	PI	São José do Divino		-41.8301087692	-3.8057163565	Litoral Piauiense	Norte Piauiense	5148	5253	319082	16.13	38128	5253	NA	32130	28319	25578	20943	18122	16335	14575	14057	11140	11310	9756	7455	7451	6616	6259	NA	NA	NA	NA	NA	NA	NA	NA	NA	NA	NA	11	11	11	11.46	11.46	11.46	11.5	11.46	11.46
2210102	PI	São José do Peixe		-42.5701794158	-7.4930087809	Floriano	Sudoeste Piauiense	3700	3692	1287174	2.87	25499	3692	NA	21179	20057	18741	16170	14888	12305	10174	8941	8098	7202	7336	5603	5992	5406	4958	NA	NA	NA	NA	NA	NA	NA	NA	NA	NA	NA	11	13	13	12.62	12.62	12.61	12.61	12.62	12.62
2210201	PI	São José do Piauí		-41.4794072342	-6.8706262447	Picos	Sudeste Piauiense	6591	6606	364945	18.06	39836	6606	NA	35240	29153	31903	24750	23404	21606	17760	16564	13430	11093	10797	8422	8480	7571	6850	NA	NA	NA	NA	NA	NA	NA	7	7.1	7.2	7	7	7	7	7.19	7.19	7.18	12	16.62	16.62
2210300	PI	São Julião		-40.8369132448	-7.0853150046	Pio Ix	Sudeste Piauiense	5675	6253	291115	22.07	35060	6253	NA	28969	25988	25195	21407	18940	19836	14625	13725	11156	9650	8773	7385	7459	7017	6899	NA	NA	NA	NA	NA	NA	NA	NA	NA	NA	NA	9	9	12	11.75	23.13	11.75	23	23.13	23.13
2210359	PI	São Lourenço do Piauí		-42.5443519904	-9.1720018771	São Raimundo Nonato	Sudoeste Piauiense	4427	4497	672709	6.58	26483	4497	NA	22027	18122	17031	14275	12905	12069	10383	8644	8016	6723	6158	5119	4556	4235	3916	NA	NA	NA	NA	NA	NA	NA	NA	NA	NA	NA	12	12	12	11.93	11.93	11.9	12	11.93	11.93
2210375	PI	São Luis do Piauí		-41.3228378192	-6.8281438298	Picos	Sudeste Piauiense	2561	2597	220375	11.62	13933	2597	NA	11791	10854	10337	8559	7851	6560	5860	5455	4261	4004	3861	3020	2958	2643	2463	0	0	NA	NA	NA	NA	NA	NA	NA	NA	NA	4	4	4	3.64	3.64	3.63	3.63	3.64	3.64
2210383	PI	São Miguel da Baixa Grande		-42.1853773738	-5.8622986343	Valença do Piauí	Centro-Norte Piauiense	2110	2412	445599	5.49	15556	2412	NA	13188	11233	10323	8899	7355	6404	5682	4714	3579	3389	3203	2720	2672	2376	1696	0	0	NA	NA	NA	NA	NA	NA	NA	NA	NA	NA	NA	NA	NA	NA	NA	NA	NA	NA
2210391	PI	São Miguel do Fidalgo		-42.3705290412	-7.5849691189	Floriano	Sudoeste Piauiense	2976	2992	813444	3.66	18022	2992	NA	15087	13173	13438	11144	11007	9608	8335	6878	6295	5420	5674	4118	4583	4197	3818	0	0	NA	NA	NA	NA	NA	NA	NA	NA	NA	NA	NA	NA	NA	NA	NA	NA	NA	NA
2210409	PI	São Miguel do Tapuio		-41.3197984895	-5.5006636991	Campo Maior	Centro-Norte Piauiense	18134	17604	5035.18	3.48	97426	17604	NA	84649	77257	70301	58596	54165	50424	39355	37002	32288	30497	28588	23562	23745	22031	21076	NA	NA	NA	NA	NA	NA	9	10	9.6	9.6	9.6	10	10	10	9.69	9.69	9.69	9.69	9.69	9.69
2210508	PI	São Pedro do Piauí		-42.7236601721	-5.9139516466	Médio Parnaíba Piauiense	Centro-Norte Piauiense	13639	14027	518288	26.32	87972	14027	NA	74989	67176	56089	49763	44980	41055	34942	32278	26160	27416	23477	18420	17333	15186	13687	NA	NA	NA	NA	NA	NA	NA	NA	NA	NA	NA	31	31	42	41.7	41.7	41.7	41.7	41.7	41.7
2210607	PI	São Raimundo Nonato		-42.6922851642	-9.0153604824	São Raimundo Nonato	Sudoeste Piauiense	32327	33966	2415602	13.38	319268	33966	NA	268778	234758	212507	173530	153108	124114	114998	102984	85676	70282	68674	58822	51825	45273	39063	NA	NA	33	33	42	41.75	57	57	56.7	56.7	56.7	58	69	69	70.44	70.44	70.44	70.5	70.44	70.44
2210623	PI	Sebastião Barros		-44.8332841775	-10.8166752206	Chapadas do Extremo Sul Piauiense	Sudoeste Piauiense	3560	3437	893715	3.98	28658	3437	NA	25756	22644	21128	18664	18014	14349	11548	10972	9551	8886	8646	7195	6334	5517	4687	0	0	NA	NA	NA	NA	NA	NA	NA	NA	NA	2	NA	NA	NA	NA	NA	NA	NA	NA
2210631	PI	Sebastião Leal		-44.0676917696	-7.5773856302	Bertolínia	Sudoeste Piauiense	4116	4217	3151588	1.31	89685	4217	NA	70573	79419	66735	71133	49461	43764	30947	29250	28465	26564	20041	7825	8004	6697	4571	0	0	NA	NA	NA	NA	NA	NA	NA	NA	NA	5	5	5	4.75	4.75	4.75	4.75	4.75	4.75
2210656	PI	Sigefredo Pacheco		-41.7275592248	-4.9116891642	Campo Maior	Centro-Norte Piauiense	9619	9865	1031489	9.95	48281	9865	NA	42745	39608	36128	31721	28373	25241	21346	19076	15549	14347	13577	11231	10593	9319	8034	NA	NA	NA	NA	NA	NA	NA	NA	NA	NA	NA	NA	NA	NA	NA	NA	NA	NA	NA	NA
2210706	PI	Simões		-40.8175090684	-7.5991371657	Alto Médio Canindé	Sudeste Piauiense	14180	14384	1075461	13.23	81736	14384	NA	70485	67154	60295	51075	45369	40560	34402	28792	24538	22349	19273	15828	15957	17172	14834	NA	NA	NA	NA	NA	NA	NA	4	3.8	3.8	5	5	5	5	5.11	5.11	5.1	5.1	24.75	24.75
2210805	PI	Simplício Mendes		-41.9109103617	-7.8579572939	Alto Médio Canindé	Sudeste Piauiense	12077	12458	1345.79	8.97	108054	12458	NA	92105	74103	66689	55840	48996	46899	34559	28823	25571	21667	17876	15738	16955	16945	14452	NA	NA	NA	NA	NA	NA	NA	NA	NA	NA	NA	28	28	28	27.57	27.57	27.57	27.57	27.57	27.57
2210904	PI	Socorro do Piauí		-42.5046917237	-7.8649380571	Alto Médio Canindé	Sudeste Piauiense	4522	4506	761854	5.94	22587	4506	NA	20944	19309	17886	14848	13644	11398	10480	8418	7217	7418	6497	5706	5371	4818	4238	NA	NA	NA	NA	NA	NA	NA	NA	4.9	4.9	4.9	5	5	9	9.23	9.23	9.22	10	10.21	10.21
2210938	PI	Sussuapara		-41.3922677309	-7.0170105888	Picos	Sudeste Piauiense	6229	6581	202759	29.7	44947	6581	NA	37819	34653	30442	27950	23280	23563	17389	13852	10586	9849	8761	7084	8097	6878	6200	0	0	NA	NA	NA	NA	NA	30	NA	NA	NA	10.5	13.5	14.5	15	15	25	NA	NA	NA
2210953	PI	Tamboril do Piauí		-42.9096888302	-8.4004317801	São Raimundo Nonato	Sudoeste Piauiense	2753	2861	1587296	1.73	17097	2861	NA	14144	11920	12158	10586	9917	8427	7612	6664	5693	5213	5280	4004	3486	3112	2658	0	0	NA	NA	NA	NA	NA	NA	NA	NA	NA	NA	NA	NA	NA	NA	NA	NA	NA	NA
2210979	PI	Tanque do Piauí		-42.2839013405	-6.5963534674	Picos	Sudeste Piauiense	2620	2712	398723	6.57	20509	2712	NA	16439	13263	13348	10708	10989	8897	6867	6332	4896	5416	3997	3442	3106	2944	1976	0	0	NA	NA	NA	NA	NA	NA	NA	NA	NA	NA	NA	NA	NA	NA	NA	NA	NA	NA
2211001	PI	Teresina	True	-42.8052704582	-5.0863419523	Teresina	Centro-Norte Piauiense	814230	847430	1391981	584.94	17762266	847430	NA	14753990	13347531	12174255	10627694	8692782	7263144	6422132	6644581	4995762	4248470	4018895	3521169	3055000	2938722	2607152	NA	NA	1052	1076	1100	1099.75	1179	1187	1197	1201.4	388.5	1243	1265	1292	1308.18	1352.3	1502.3	1515.24	1529.01	1529.01
2211100	PI	União		-42.862929716	-4.5860181591	Teresina	Centro-Norte Piauiense	42654	43689	1173447	36.35	276968	43689	NA	251621	252609	233006	207504	177540	156951	136133	114272	102194	88614	79037	73408	66685	62770	54447	NA	NA	NA	NA	NA	NA	NA	46	45.8	45.8	45.8	52	52	55	64.92	64.92	64.91	65	64.92	64.92
2211209	PI	Uruçuí		-44.5602559239	-7.2295033446	Alto Parnaíba Piauiense	Sudoeste Piauiense	20149	21105	8411904	2.4	954285	21105	NA	663087	777648	566240	427632	491715	400186	226227	222950	238716	228349	180606	76185	51972	46906	36254	NA	NA	NA	40	42	41.74	41	42	41.7	41.7	41.7	42	42	42	44.75	44.75	44.74	44.74	44.75	44.75
2211308	PI	Valença do Piauí		-41.7405359913	-6.3981960227	Valença do Piauí	Centro-Norte Piauiense	20326	20579	1334629	15.23	175553	20579	NA	144804	128986	117208	101604	90069	80496	67587	70676	55895	51617	43314	37991	35935	33231	28246	NA	NA	NA	NA	NA	28.37	28	28	28.3	28.3	28.3	28	28	28	28.38	28.38	29.72	29.72	28.38	28.38
2211357	PI	Várzea Branca		-42.969444535	-9.2365410893	São Raimundo Nonato	Sudoeste Piauiense	4913	4881	450755	10.9	26025	4881	NA	22279	19178	18386	15465	14572	11309	9749	8867	8352	7046	6591	5271	5099	4485	3931	NA	NA	NA	NA	NA	NA	NA	NA	NA	NA	NA	NA	NA	NA	0.21	2.07	3.4	3.4	2.07	2.07
2211407	PI	Várzea Grande		-42.2531016233	-6.5429475544	Valença do Piauí	Centro-Norte Piauiense	4336	4329	237013	18.29	25421	4329	NA	21376	19496	19334	17011	14608	12472	11731	10707	9062	10521	8183	6368	5395	4905	4518	NA	NA	NA	NA	NA	NA	NA	NA	NA	NA	NA	10	10	10	10.44	10.44	10.44	10.5	10.44	10.44
2211506	PI	Vera Mendes		-41.47973675	-7.6028492829	Alto Médio Canindé	Sudeste Piauiense	2986	3028	341974	8.73	19207	3028	NA	16018	14733	14022	12027	11729	9444	8121	7097	5678	4764	5044	4233	4029	3605	3309	0	0	NA	NA	NA	NA	NA	NA	NA	NA	NA	NA	NA	NA	NA	NA	NA	NA	5.5	NA
2211605	PI	Vila Nova do Piauí		-40.9378013965	-7.141046434	Alto Médio Canindé	Sudeste Piauiense	3076	2947	221654	14.09	23120	2947	NA	19746	18083	18895	14967	13342	10707	10052	9423	7662	6511	5163	4271	4890	4850	4826	0	0	NA	NA	NA	NA	NA	NA	NA	NA	NA	NA	NA	NA	NA	NA	NA	NA	NA	12
2211704	PI	Wall Ferraz		-41.9089536203	-7.2357790064	Picos	Sudeste Piauiense	4280	4383	269987	15.85	25093	4383	NA	21553	18467	18471	15323	15303	11963	10351	9320	7369	7357	6457	5102	4813	4251	4152	0	0	NA	NA	NA	NA	NA	NA	NA	NA	NA	3	4	3.5	3.5	4.85	3.5	5	4.85	4.85
2300101	CE	Abaiara		-39.0475466362	-7.3569765959	Brejo Santo	Sul Cearense	10496	11483	180.08	58.69	64730	11483	NA	50468	43079	50943	36543	34757	30985	25383	22869	17153	16808	17657	14098	11551	11327	10025	NA	NA	NA	NA	NA	NA	NA	NA	NA	NA	NA	7	7	7	7	7	8	7.97	8	8
2300150	CE	Acarape		-38.705623771	-4.2231384094	Baturité	Norte Cearense	15338	16418	155169	98.52	114173	16418	NA	102164	80292	78626	65662	56351	50859	42765	36982	33577	33397	32448	31452	29895	29110	26418	NA	NA	NA	NA	NA	NA	NA	NA	NA	23	25	26	27	27	28	28	28	29.17	29	30
2300200	CE	Acaraú		-40.1182414712	-2.8853105401	Litoral de Camocim e Acaraú	Noroeste Cearense	57551	61715	842559	68.31	517701	61715	NA	467824	415815	388168	327756	239320	225541	190070	171739	151979	146593	124068	101584	83643	68209	70664	NA	NA	NA	NA	NA	NA	15	15	15	15	15	15	66	66	68	68	71	86.79	107	107
2300309	CE	Acopiara		-39.4557052762	-6.092761995	Sertão de Senador Pompeu	Sertões Cearenses	51160	53358	2265349	22.58	334588	53358	NA	287937	262793	257300	213402	170027	160679	127767	123962	103497	101418	94074	85309	64515	71419	62878	NA	NA	NA	NA	NA	30	30	30	34	34	34	35	36	36	36	36	36	40.05	40	55
2300408	CE	Aiuaba		-40.1231600776	-6.5632984401	Sertão de Inhamuns	Sertões Cearenses	16203	17098	2434423	6.66	93454	17098	NA	78557	67267	72017	51656	48215	50232	38449	37163	29550	23256	23473	18080	15550	16242	16737	NA	NA	NA	NA	NA	NA	NA	NA	NA	NA	21.9	23.1	NA	NA	25	26.9	29.87	29.87	NA	NA
2300507	CE	Alcântaras		-40.5446381226	-3.5869837692	Meruoca	Noroeste Cearense	10771	11391	138605	77.71	59839	11391	NA	47742	45214	45163	37015	32916	29317	26489	22937	21533	17539	17349	15089	12185	9651	8529	NA	NA	NA	NA	NA	NA	8	8	10	10	10	10	10	10	10	10	12	11.98	13	13
2300606	CE	Altaneira		-39.7458206389	-6.9974983508	Caririaçu	Sul Cearense	6856	7413	73295	93.54	47461	7413	NA	37585	33982	28775	23342	22710	20859	17005	15410	12431	11469	10409	9289	6974	6488	6378	NA	NA	NA	NA	NA	NA	NA	NA	NA	NA	NA	22	22	24	24	24	24	23.56	24	24
2300705	CE	Alto Santo		-38.2727781487	-5.5220817397	Baixo Jaguaribe	Jaguaribe	16359	16927	1338205	12.22	125646	16927	NA	105060	86036	86327	80559	77369	68922	55847	45855	40261	38299	35944	57635	32415	32223	33936	NA	NA	NA	NA	NA	NA	NA	NA	NA	NA	NA	6	6	6	7	7	7	7.47	8	8
2300754	CE	Amontada		-39.8288227917	-3.3648778035	Itapipoca	Norte Cearense	39232	42508	1179038	33.27	358868	42508	NA	285779	288676	298074	240831	203450	191631	151945	165374	154484	130447	117176	96929	67526	61176	51391	NA	NA	NA	NA	NA	NA	NA	NA	NA	NA	NA	24.3	24.5	24.5	25	26	26	26	27.3	27.3
2300804	CE	Antonina do Norte		-39.9823868419	-6.7796878471	Várzea Alegre	Centro-Sul Cearense	6984	7253	260104	26.85	48528	7253	NA	41968	36463	33422	28053	26379	26524	20701	21001	16694	14399	13430	11425	7289	8063	6612	NA	NA	NA	NA	NA	NA	NA	NA	NA	NA	NA	13	13	14	14	14	14	14.05	14	15
2300903	CE	Apuiarés		-39.4304227833	-3.9480185186	Médio Curu	Norte Cearense	13925	14644	545158	25.54	79531	14644	NA	66228	56220	55136	49057	42272	38962	31683	30582	26531	21485	19824	17409	15686	14740	13701	NA	NA	NA	NA	NA	NA	NA	NA	NA	NA	17	17	17	17	17	17	19	18.64	20	20
2301000	CE	Aquiraz		-38.3898029589	-3.9061945	Fortaleza	Metropolitana de Fortaleza	72628	78438	481596	150.5	1601415	78438	NA	1548885	1087571	877881	768348	615087	528899	408212	371462	344180	322330	272761	253877	213232	197470	174824	NA	NA	NA	17	17	17	17	55	55	55	67	76	76	78	78	78	78	112.23	116	121
2301109	CE	Aracati		-37.7727525989	-4.56706647	Litoral de Aracati	Jaguaribe	69159	73188	1228058	56.32	1082530	73188	NA	990305	871921	709558	577081	472207	433185	366286	356955	328460	314128	257054	218042	196786	161168	155056	NA	NA	NA	NA	NA	54	72	72	72	72	75	85	85	88	88	88	88	95.48	102	103
2301208	CE	Aracoiaba		-38.8094409692	-4.370393807	Baturité	Norte Cearense	25391	26203	656597	38.67	161537	26203	NA	138521	119216	118202	98749	93793	84135	67604	64130	56749	50677	47535	42888	40203	34628	31551	NA	NA	NA	NA	NA	NA	NA	NA	NA	NA	NA	29	29	51	52	52	52	53.18	53	53
2301257	CE	Ararendá		-40.831096735	-4.751938272	Sertão de Cratéus	Sertões Cearenses	10491	10800	344131	30.49	57706	10800	NA	47808	43566	44552	35048	33554	33394	26012	25096	21276	19619	18525	16655	16323	15496	14934	NA	NA	NA	NA	NA	NA	NA	NA	NA	NA	NA	NA	NA	NA	NA	NA	17	18.18	18	18
2301307	CE	Araripe		-40.1374458094	-7.2061837892	Chapada do Araripe	Sul Cearense	20685	21345	1099933	18.81	155208	21345	NA	121403	100588	99439	85919	82196	73651	59195	54970	46583	39441	39224	30101	29095	23921	23783	NA	NA	NA	NA	NA	NA	NA	NA	15	15	15	19	19	24	24	24	24	23.84	28	29
2301406	CE	Aratuba		-39.0475545618	-4.416930645	Baturité	Norte Cearense	11529	11300	114785	100.44	82434	11300	NA	65219	70845	70954	68739	57495	59396	47805	51170	39869	40735	37429	27788	21910	20983	17889	NA	NA	NA	NA	NA	NA	NA	NA	NA	NA	NA	7	8	8	8	10	10	9.76	10	10
2301505	CE	Arneiroz		-40.1614437124	-6.319425803	Sertão de Inhamuns	Sertões Cearenses	7650	7774	1066362	7.17	42179	7774	NA	35319	33532	35038	30506	26239	27325	20264	19318	17458	14949	14498	12708	11340	11151	10930	NA	NA	NA	NA	NA	NA	NA	NA	NA	NA	NA	8	9	9	9	9	9	8.57	9	10
2301604	CE	Assaré		-39.8712747475	-6.8726071122	Chapada do Araripe	Sul Cearense	22445	23191	1116331	20.11	177489	23191	NA	141881	113185	112069	86370	98667	76253	58517	57430	45162	41651	42933	33507	25640	25922	24543	NA	NA	NA	NA	NA	NA	NA	NA	NA	NA	NA	34	34	34	34	34	34	34.45	34	36
2301703	CE	Aurora		-38.9769908769	-6.940391832	Barro	Sul Cearense	24566	24548	885836	27.73	166844	24548	NA	137710	119568	130042	97152	96054	87216	65529	69281	55528	48296	58390	44918	31592	32943	31043	NA	NA	NA	NA	NA	NA	NA	NA	NA	NA	13	13	13	18	18	18	21	20.84	23	25
2301802	CE	Baixio		-38.720125916	-6.7271620493	Lavras da Mangabeira	Centro-Sul Cearense	6026	6214	146433	41.15	37493	6214	NA	31240	26517	26539	22268	20187	18901	14155	15127	12655	11094	10945	8798	8037	8386	8753	NA	NA	NA	NA	NA	NA	NA	NA	NA	NA	NA	9	9	10	10	10	10	10.16	10	10
2301851	CE	Banabuiú		-38.9257848049	-5.315047304	Sertão de Quixeramobim	Sertões Cearenses	17315	17968	1080329	16.03	128062	17968	NA	108874	95090	106386	83348	82968	90156	69121	61723	55965	49200	41671	30985	25236	26302	23386	NA	NA	NA	NA	NA	NA	NA	NA	NA	NA	NA	NA	NA	NA	19	19	19	19	19	19
2301901	CE	Barbalha		-39.3023163692	-7.3071721269	Cariri	Sul Cearense	55323	59343	569508	97.14	716792	59343	NA	578694	590900	508696	464715	354358	298219	237118	220323	183931	167947	153272	152974	130095	111605	103641	NA	29.8	37	37	37	37	42	42	42	42	42	42	53	53	53	53	53	52.72	53	53
2301950	CE	Barreira		-38.6385018296	-4.2887622668	Chorozinho	Norte Cearense	19573	20835	245805	79.63	124664	20835	NA	111136	142380	94907	79705	74751	68675	56517	54394	47932	44009	37869	32965	33267	30923	29811	NA	NA	NA	NA	NA	NA	NA	NA	NA	NA	NA	57	58	67	75	75	75	77.41	77	77
2302008	CE	Barro		-38.7798806461	-7.1682087267	Barro	Sul Cearense	21514	22361	711887	30.22	141053	22361	NA	121567	105250	99156	94975	86129	83269	58577	60953	45160	42057	45046	42701	27335	27597	26116	NA	NA	NA	NA	NA	NA	NA	NA	NA	NA	NA	27	27	27	27	27	33	32.75	33	33
2302057	CE	Barroquinha		-41.1394815382	-3.0091167462	Litoral de Camocim e Acaraú	Noroeste Cearense	14476	14854	383405	37.76	92090	14854	NA	78006	71780	66529	57700	53624	51555	42149	36515	34042	28907	26472	20954	18398	16347	15285	NA	NA	NA	NA	NA	NA	NA	NA	NA	NA	NA	14	14	14	14	25	29	28.86	29	29
2302107	CE	Baturité		-38.8800213756	-4.3312051564	Baturité	Norte Cearense	33321	35154	308581	107.98	333747	35154	NA	237707	219063	223883	196688	150184	137319	120013	117248	100430	95228	82242	68525	58041	45666	43935	NA	NA	NA	NA	NA	32	35	37	41	44	45	51	51	51	51	52	52	52.21	52	52
2302206	CE	Beberibe		-38.1232730421	-4.1747632212	Cascavel	Norte Cearense	49311	52719	1623878	30.37	559931	52719	NA	499228	428009	419741	328009	271699	248523	188294	178174	155496	137688	125301	100828	77125	68579	56842	NA	NA	NA	NA	NA	NA	NA	NA	NA	NA	24	30	31	31	34	34	34	43.3	43	44
2302305	CE	Bela Cruz		-40.166842907	-3.0551067243	Litoral de Camocim e Acaraú	Noroeste Cearense	30878	32243	843021	36.63	167013	32243	NA	150927	132879	125427	105038	91637	83178	69121	65468	57048	49942	46996	39464	39878	37093	37911	NA	NA	NA	NA	NA	NA	18	18	31	31	31	31	31	50	50	50	45	46.87	50	50
2302404	CE	Boa Viagem		-39.7332823425	-5.1257438701	Sertão de Quixeramobim	Sertões Cearenses	52498	53945	2836783	18.51	336382	53945	NA	285693	206318	275148	230697	191375	201124	146747	145725	122004	111059	113999	96824	78999	67681	64187	NA	NA	NA	NA	NA	NA	NA	NA	87	90	99	112.3	150	162	164	173	194.12	211.12	217.76	219.68
2302503	CE	Brejo Santo		-38.9855138674	-7.4916380087	Brejo Santo	Sul Cearense	45193	48451	663429	68.12	536488	48451	NA	334378	307111	315626	246828	201456	183812	154764	147759	126149	104019	114158	86476	77123	66365	72434	NA	NA	NA	NA	NA	NA	NA	NA	NA	NA	NA	NA	NA	NA	NA	NA	NA	NA	NA	53
2302602	CE	Camocim		-40.8475277409	-2.9009665746	Litoral de Camocim e Acaraú	Noroeste Cearense	60158	62734	1124782	53.48	512840	62734	NA	450700	542984	399157	377211	278019	257645	232357	204821	199006	185335	154432	121862	96711	86931	83978	NA	NA	NA	NA	NA	NA	NA	NA	NA	NA	NA	98.9	118.9	122.7	110	112.93	115.05	118.03	120.89	124.89
2302701	CE	Campos Sales		-40.3790031302	-7.0733835	Chapada do Araripe	Sul Cearense	26506	27167	1082769	24.48	199464	27167	NA	171344	148208	142526	121510	102335	93158	76450	74543	63716	57215	46709	49422	40656	34474	34177	NA	NA	NA	NA	NA	13	26	26	26	28	28	28	32	32	32	32	32	37.06	37	39
2302800	CE	Canindé		-39.3103429529	-4.3553442897	Canindé	Norte Cearense	74473	77261	3218481	23.14	566200	77261	NA	458613	440712	431699	364415	301376	321382	236989	228607	199084	182103	166701	151865	180026	153479	135602	NA	NA	NA	NA	66.5	67.3	72.8	81.1	81.1	81.1	85	85	88.5	88.5	96	109.3	109.3	109.3	109.3	109.3
2302909	CE	Capistrano		-38.9018287595	-4.4598966121	Baturité	Norte Cearense	17062	17621	222549	76.67	111972	17621	NA	87922	78193	84911	69708	59423	58144	46163	48350	38577	33171	34175	25671	20299	20756	18611	NA	NA	NA	NA	NA	NA	NA	NA	NA	NA	NA	11	11	11	11	11	20	21.39	21	21
2303006	CE	Caridade		-39.193032915	-4.2249600008	Canindé	Norte Cearense	20020	22065	846505	23.65	101617	22065	NA	82660	80672	83329	71756	59584	60223	43372	41896	34390	35122	36214	41010	51587	38184	26160	NA	NA	NA	NA	NA	NA	NA	NA	NA	NA	NA	11	11	11	11	18	18	18.44	20	20
2303105	CE	Cariré		-40.4738448077	-3.95161188	Sobral	Noroeste Cearense	18347	18653	756875	24.24	99382	18653	NA	86581	78563	77109	68506	62550	58490	48583	45401	39303	35760	38807	27803	24895	22344	20862	NA	NA	NA	NA	NA	NA	10	10	10	10	10	10	10	10	10	10	10	23.77	25	25
2303204	CE	Caririaçu		-39.2843720296	-7.041528	Caririaçu	Sul Cearense	26393	26876	623564	42.33	155791	26876	NA	130863	110841	110101	100203	93436	82488	64501	62799	51720	51675	51641	41408	29750	28646	25483	NA	NA	NA	NA	NA	NA	NA	15	15.5	16.2	20.7	23.1	29.8	32	37	38	NA	NA	32	32
2303303	CE	Cariús		-39.4976886801	-6.5311279379	Várzea Alegre	Centro-Sul Cearense	18567	18807	1061803	17.49	107226	18807	NA	81832	69583	74999	67280	58150	52930	44143	40323	35490	34809	32253	26154	21706	21197	18580	NA	NA	NA	NA	NA	NA	NA	NA	10	10	10	10	12	13	13	13	13	13.04	13	13
2303402	CE	Carnaubal		-40.9356315773	-4.1639885624	Ibiapaba	Noroeste Cearense	16746	17549	364839	45.9	102358	17549	NA	89526	80918	80335	63877	56951	50434	39612	39827	34385	29397	25762	21481	19115	19241	17932	NA	NA	NA	NA	NA	NA	NA	NA	NA	NA	NA	27	27	28	41	41	41	41.09	41	41
2303501	CE	Cascavel		-38.2396859407	-4.1314336782	Cascavel	Norte Cearense	66142	70574	835003	78.99	773138	70574	NA	640554	580004	521580	477434	402209	393873	301473	308125	353426	345338	262871	240928	190095	164039	127482	NA	NA	NA	NA	NA	20	83	83	83	85	87	104	104	110	113	113	115	115.22	115	115
2303600	CE	Catarina		-39.8794662283	-6.1275562908	Sertão de Inhamuns	Sertões Cearenses	18745	20269	486864	38.5	90483	20269	NA	77238	66068	65562	58323	48392	46135	36232	35209	30714	26817	23375	20361	15938	15270	13283	NA	NA	NA	NA	NA	NA	NA	NA	NA	NA	NA	15	16	16	16	16	18	17.81	18	18
2303659	CE	Catunda		-40.2058037894	-4.6515493857	Santa Quitéria	Noroeste Cearense	9952	10331	790705	12.59	77233	10331	NA	62428	49841	62925	44941	36093	36723	25846	27772	20320	17360	18541	16244	13591	13036	12817	NA	NA	NA	NA	NA	NA	NA	NA	15	13	14	14	14	14	15	16	16	17.13	17	19
2303709	CE	Caucaia		-38.6640175358	-3.736487	Fortaleza	Metropolitana de Fortaleza	325441	358164	1228506	264.91	5513528	358164	NA	4750602	3853817	3283060	2842606	2301594	2102938	1751050	1532514	1232377	1113780	973170	836958	665919	612225	541300	NA	93.9	101	104	105	107	137	142	143	321	326	345	165	272	276	340	383	387.9	574	557.19
2303808	CE	Cedro		-39.059743148	-6.6049605	Iguatu	Centro-Sul Cearense	24527	25038	725798	33.79	165574	25038	NA	133563	123380	117748	104132	92416	80659	65914	64685	54519	50460	47692	38038	34191	34230	33595	NA	NA	NA	NA	NA	NA	20	20	20	20	21	20	20	20	20	20	20	60.89	61	61
2303907	CE	Chaval		-41.2445958219	-3.0389011891	Litoral de Camocim e Acaraú	Noroeste Cearense	12615	12931	238234	52.95	73732	12931	NA	65653	58543	52678	47895	43639	39200	30700	29811	27311	22318	19876	16785	15625	13808	12896	NA	NA	NA	NA	NA	NA	NA	NA	NA	NA	NA	8	8	8	22	22	22	25.44	25	25
2303931	CE	Choró		-39.1374675316	-4.8425156593	Sertão de Quixeramobim	Sertões Cearenses	12853	13340	815.77	15.76	69830	13340	NA	58757	52844	54829	44039	43919	38168	30095	28150	26001	22615	23353	22023	14898	15627	14151	NA	NA	NA	NA	NA	NA	7	11	11	7	10	10	10	10	10	10	10	10.73	11	11
2303956	CE	Chorozinho		-38.5012856667	-4.302170914	Chorozinho	Norte Cearense	18915	19194	278413	67.94	128161	19194	NA	111909	94109	102721	94614	71661	64536	55968	52801	47036	43292	39225	35176	32595	29586	27487	NA	NA	NA	NA	NA	7	7	7	15	20	21	21	28	28	28	28	28	28.93	29	32
2304004	CE	Coreaú		-40.6569510758	-3.5494878611	Coreaú	Noroeste Cearense	21954	23000	775796	28.3	120256	23000	NA	105188	92051	87186	80538	72543	64111	50466	47440	48156	35553	34269	28731	25247	21644	20339	NA	NA	NA	NA	NA	15	15	15	15	15	15	22	15	22	22	28	28	31.16	35	37
2304103	CE	Crateús		-40.6684001308	-5.1769505508	Sertão de Cratéus	Sertões Cearenses	72812	74350	2985152	24.39	617705	74350	NA	479661	441345	456132	379567	337990	309116	279728	281748	233677	209551	193228	151776	151132	119732	119442	NA	46.6	100	111	112	114	118	118	118	117	117	132	132	117	121	141	128	151.75	136	160
2304202	CE	Crato		-39.4083902978	-7.2317527899	Cariri	Sul Cearense	121428	129662	1176467	103.21	1478136	129662	NA	1180605	1092835	1014068	985410	817764	723083	606692	565309	504322	466405	428253	376323	297349	277649	246790	NA	NA	NA	NA	87.61	NA	NA	NA	NA	NA	NA	185.91	185.91	NA	205	220	223	223	258.95	262
2304236	CE	Croatá		-40.9090450982	-4.4140572655	Ibiapaba	Noroeste Cearense	17069	17802	696984	24.49	100562	17802	NA	93684	75486	80077	68154	59920	61193	45879	45337	39333	34644	31168	24884	25055	22833	19101	NA	NA	NA	NA	NA	NA	NA	NA	NA	NA	NA	13	13	16	16	13	16	16	16	16
2304251	CE	Cruz		-40.1712787065	-2.9167080504	Litoral de Camocim e Acaraú	Noroeste Cearense	22479	23833	329945	68.13	143414	23833	NA	124806	112940	104786	92645	83633	79797	62394	60762	51429	43453	40634	36500	34044	30396	28162	NA	NA	NA	NA	NA	NA	20	20	24	NA	24	24	24	24	33	34	34	34.08	36	40
2304269	CE	Deputado Irapuan Pinheiro		-39.2615417651	-5.9089623738	Sertão de Senador Pompeu	Sertões Cearenses	9095	9483	470425	19.33	57314	9483	NA	47443	39802	43431	35968	34792	34838	24377	24706	21750	18149	17861	15474	11163	11907	10744	NA	NA	NA	NA	NA	NA	NA	NA	NA	NA	0	NA	NA	NA	NA	NA	NA	NA	NA	16
2304277	CE	Ererê		-38.3472589621	-6.0313327299	Serra do Pereiro	Jaguaribe	6840	7134	382707	17.87	42905	7134	NA	35785	31184	29702	26419	25453	23461	18416	16551	14797	13389	12451	10504	7768	10835	8144	NA	NA	NA	NA	NA	NA	NA	NA	NA	NA	NA	7	9	9	9	10	10	10.61	11	11
2304285	CE	Eusébio		-38.4451218386	-3.8869728867	Fortaleza	Metropolitana de Fortaleza	46033	51913	79005	582.66	2486552	51913	NA	2071769	1657810	1595088	1404071	1183720	1016933	833211	713405	634461	586852	456736	441203	338677	303431	270109	NA	NA	NA	NA	NA	NA	NA	NA	NA	NA	NA	74	88	95	123	123	123	133.56	183	197.12
2304301	CE	Farias Brito		-39.5708350212	-6.9271099806	Caririaçu	Sul Cearense	19007	18789	503622	37.74	197393	18789	NA	103446	92458	90282	75301	66439	63661	50783	52233	42531	39703	40526	32132	23183	21905	21878	NA	NA	NA	NA	NA	9	9	10	10	10	10	10	10	17	17	17	17	17	18	19
2304350	CE	Forquilha		-40.2587689981	-3.7989577431	Sobral	Noroeste Cearense	21786	23801	516993	42.14	136809	23801	NA	115944	105708	101667	91466	80249	71528	61406	55229	57525	46181	36946	30887	26098	23875	21967	NA	NA	NA	NA	NA	NA	18	18	18	18	18	21	29	29	29	29	29	33.24	33	34
2304400	CE	Fortaleza	True	-38.589927555	-3.723805035	Fortaleza	Metropolitana de Fortaleza	2452185	2609716	314.93	7786.44	56728828	2609716	NA	49758763	45775429	41394561	37001831	32059070	27960812	24042584	21686209	19218898	17097518	15224896	13413450	11996572	11146470	10390204	NA	3353.5	3530	3701	3788	3849	3944	4056	4441	3832	4693	4753	4533	4571	4607	4559	4192	4604.09	3931	3986.68
2304459	CE	Fortim		-37.798975486	-4.4498049174	Litoral de Aracati	Jaguaribe	14817	16115	278765	53.15	130693	16115	NA	117447	100038	92245	74667	68575	61025	51347	44752	43854	57993	61601	41807	42219	38774	32764	NA	NA	NA	NA	NA	NA	NA	NA	NA	NA	NA	15	29	29	29	29	29	34.28	35	35
2304509	CE	Frecheirinha		-40.8214052012	-3.7606119315	Coreaú	Noroeste Cearense	12991	13606	181.24	71.68	157838	13606	NA	104417	76708	75604	64828	53612	47301	37888	36585	30132	26828	26122	20860	18079	17398	15144	NA	NA	NA	NA	NA	NA	NA	NA	NA	NA	7	7	7	7	7	7	7	9.54	10	21
2304608	CE	General Sampaio		-39.4535299504	-4.0510412747	Médio Curu	Norte Cearense	6218	6845	205.81	30.21	43749	6845	NA	37793	33495	33334	28344	25230	23016	17536	15184	13008	12222	11557	9373	7944	7959	7261	NA	NA	NA	NA	NA	NA	NA	NA	NA	NA	NA	9	9	9	9	9	9	9.21	10	10
2304657	CE	Graça		-40.7555248996	-4.046938794	Sobral	Noroeste Cearense	15049	15300	281872	53.39	76886	15300	NA	64751	59906	57914	54293	48404	43196	37353	36518	29790	26843	24770	20925	18411	15064	14234	NA	NA	NA	NA	NA	NA	NA	NA	NA	NA	NA	9	9	13	13	13	13	19.83	20	20
2304707	CE	Granja		-40.829938991	-3.1189521562	Litoral de Camocim e Acaraú	Noroeste Cearense	52645	54146	2663032	19.52	284730	54146	NA	242140	200508	201240	185041	160284	148594	121254	107909	90711	79504	71813	61403	57628	48993	44783	NA	NA	NA	NA	NA	NA	NA	NA	NA	NA	37	NA	NA	NA	NA	NA	NA	43	43	43
2304806	CE	Granjeiro		-39.2203088858	-6.8888843729	Caririaçu	Sul Cearense	4629	4459	100127	46.23	31347	4459	NA	24620	24435	21540	18993	20672	20175	14830	13346	11273	10196	9609	8100	6883	6452	5965	NA	NA	NA	NA	NA	NA	NA	NA	NA	NA	NA	4	4	4	4	4	4	11.78	12	12
2304905	CE	Groaíras		-40.3821460239	-3.9119541292	Sobral	Noroeste Cearense	10228	10931	155946	65.59	64113	10931	NA	52723	44675	42029	38000	31135	28606	24652	21185	18750	17318	16999	14084	11105	10750	10076	NA	NA	NA	NA	NA	NA	NA	NA	NA	NA	NA	26	26	26	26	26	26	28.12	29	29
2304954	CE	Guaiúba		-38.6344347805	-4.0402435005	Fortaleza	Metropolitana de Fortaleza	24091	26091	267128	90.19	153817	26091	NA	135903	113369	113232	104479	77790	70363	58825	51111	45611	40612	36571	33316	26951	23540	20390	NA	NA	NA	16	18	18	16	22	22	22	27	35	35	38	38	38	38	38.66	39	39
2305001	CE	Guaraciaba do Norte		-40.7526331779	-4.1624510671	Ibiapaba	Noroeste Cearense	37775	39301	611464	61.78	317724	39301	NA	279721	233660	237684	208952	167716	177293	142143	131351	109143	98672	88141	68785	63847	56823	46719	NA	NA	NA	NA	NA	NA	NA	NA	NA	NA	NA	40	40	40	45	51	53	54.47	54	55
2305100	CE	Guaramiranga		-38.9406332851	-4.2620509186	Baturité	Norte Cearense	4164	3632	59436	70.06	58582	3632	NA	44774	40677	43906	37854	32025	28683	25529	29972	22497	19952	19689	15769	12767	12466	12442	NA	NA	NA	NA	NA	NA	NA	NA	NA	5	5	5	5	5	5	5	5	5.47	5	6
2305209	CE	Hidrolândia		-40.4018171244	-4.4079994443	Santa Quitéria	Noroeste Cearense	19325	20136	966853	19.99	114929	20136	NA	101944	96253	98399	80600	70978	66001	52617	53927	41025	37610	38074	32392	24832	26993	24224	NA	NA	NA	NA	NA	NA	NA	NA	NA	NA	NA	19	19	19	19	22	22	24.01	34	32
2305233	CE	Horizonte		-38.4942395586	-4.093278	Pacajus	Metropolitana de Fortaleza	55187	64673	160764	344.96	1397774	64673	NA	1195454	1141813	1206916	1146485	1088360	890906	717471	618227	589136	472936	396080	355097	262047	234426	204933	NA	NA	NA	NA	NA	10	11	13	61	77	78	112	128	132	132	134	144	161.4	163	165
2305266	CE	Ibaretama		-38.8216783127	-4.8186515779	Sertão de Quixeramobim	Sertões Cearenses	12922	13203	877256	14.73	71236	13203	NA	57737	52687	63355	43905	41140	45892	34589	36980	34519	24491	26523	25209	16060	16939	15791	NA	NA	NA	NA	NA	NA	NA	NA	NA	NA	NA	NA	NA	NA	NA	NA	NA	NA	NA	NA
2305308	CE	Ibiapina		-40.8939290198	-3.9361312622	Ibiapaba	Noroeste Cearense	23808	24739	414938	57.38	163116	24739	NA	172037	131469	133186	118604	101758	92830	78739	68779	67339	63943	60861	49171	50119	52715	42686	NA	NA	NA	NA	NA	NA	NA	NA	NA	NA	NA	36	36	36	37	48	48	49.91	50	50
2305332	CE	Ibicuitinga		-38.6408630486	-4.9691664228	Baixo Jaguaribe	Jaguaribe	11335	12242	424915	26.72	76136	12242	NA	60583	51857	54340	42790	38172	38001	27194	29738	27060	18707	19632	17167	12618	14127	11737	NA	NA	NA	NA	NA	NA	NA	NA	NA	NA	NA	13	13	44	44	46	46	46.32	50	51
2305357	CE	Icapuí		-37.3535630986	-4.7155494878	Litoral de Aracati	Jaguaribe	18392	19554	423448	43.43	246600	19554	NA	220357	193159	168308	152508	123815	123970	106542	104707	85791	70482	71692	55367	54731	47353	41238	NA	NA	NA	NA	NA	NA	NA	NA	NA	NA	NA	123	130	NA	80	NA	140	145	145.49	149.5
2305407	CE	Icó		-38.8630851789	-6.4030312519	Iguatu	Centro-Sul Cearense	65456	67345	1871995	34.97	492220	67345	NA	416179	373109	339135	302016	251373	231249	200236	188364	159605	138367	128118	105873	86707	85399	76037	NA	NA	NA	NA	NA	NA	NA	NA	NA	NA	NA	121	123	123	123	123	123	129	135	135
2305506	CE	Iguatu		-39.2999056782	-6.36055472	Iguatu	Centro-Sul Cearense	96495	102013	1029214	93.76	1424606	102013	NA	1180314	1087847	970552	884474	645869	619658	522663	470144	431185	396687	357782	313965	251862	225522	201866	NA	NA	NA	99.23	103.21	115	119	124	126	127.5	133.5	138.7	145.63	148.1	153	186	226	261.31	313.57	344.5
2305605	CE	Independência		-40.3093482606	-5.3980281003	Sertão de Cratéus	Sertões Cearenses	25573	25962	3218678	7.95	188771	25962	NA	159655	141414	160383	127140	116389	113470	84987	86022	69641	64649	60571	50015	40192	37581	34196	NA	NA	11	13	13	14	14	14	14	14	19	14	14	14	16	32	32	33.41	34	34
2305654	CE	Ipaporanga		-40.75796634	-4.9006297857	Sertão de Cratéus	Sertões Cearenses	11343	11499	702126	16.16	69397	11499	NA	50505	44816	51720	36633	32798	31144	25404	26598	22692	19788	22257	18056	17785	14354	13188	NA	NA	NA	NA	NA	NA	NA	NA	NA	NA	NA	NA	NA	NA	NA	NA	NA	40	NA	NA
2305704	CE	Ipaumirim		-38.7159037441	-6.7883612602	Lavras da Mangabeira	Centro-Sul Cearense	12009	12327	275159	43.86	79053	12327	NA	67346	58802	62347	50313	43523	41916	33200	31272	25343	22734	23655	20173	15417	16792	15511	NA	NA	NA	NA	NA	NA	NA	NA	NA	NA	11	11	11	18	18	18	19	19.49	19	19
2305803	CE	Ipu		-40.7187261447	-4.3134316852	Ipu	Noroeste Cearense	40296	41485	629315	64.03	286816	41485	NA	261073	220979	223815	190443	161478	147114	125728	113787	107038	88489	83647	69515	63546	55768	53311	NA	NA	NA	NA	NA	NA	NA	NA	NA	NA	NA	49	49.46	49.46	NA	NA	62.32	65.35	80	80.5
2305902	CE	Ipueiras		-40.7156965106	-4.543785495	Ipu	Noroeste Cearense	37862	37957	1477407	25.63	202475	37957	NA	187840	166193	164891	145214	125492	118879	94627	92112	79511	72479	68429	56477	50786	46712	39994	NA	NA	NA	NA	NA	NA	NA	NA	NA	NA	37.14	45.3	55.84	NA	NA	70	NA	NA	NA	NA
2306009	CE	Iracema		-38.3046616557	-5.8098425529	Serra do Pereiro	Jaguaribe	13722	14098	821247	16.71	116849	14098	NA	91526	80328	73691	70358	64059	55459	46520	38960	34692	31436	28284	23792	19913	21839	18654	NA	NA	NA	NA	NA	NA	NA	NA	NA	NA	NA	NA	15	16	16	16	16	16.66	19	19
2306108	CE	Irauçuba		-39.7922381151	-3.7454188017	Sobral	Noroeste Cearense	22324	23704	1461253	15.28	143031	23704	NA	124748	110957	106489	84525	79654	71267	56925	52552	45226	37706	35240	31499	25901	25875	23199	NA	NA	NA	NA	NA	NA	9	9	9	10	10	10	10	10	10	10	10	22.22	22	22
2306207	CE	Itaiçaba		-37.8216295137	-4.6834047119	Litoral de Aracati	Jaguaribe	7316	7698	212109	34.49	50900	7698	NA	43681	37920	34073	31075	26355	24486	23317	21408	20206	17789	17070	15327	15557	12490	11655	NA	NA	NA	NA	NA	NA	NA	NA	NA	NA	NA	9	9	12	12	12	12	14.31	15	15
2306256	CE	Itaitinga		-38.5264051495	-3.9704590163	Fortaleza	Metropolitana de Fortaleza	35817	38933	151633	236.51	435900	38933	NA	352105	279556	242375	200020	161596	145620	129393	110058	85345	76352	61248	53324	38701	41084	37735	NA	NA	NA	29	36	51	52	52	66	69	70	70	75	162	164	164	164	181.48	182	182.17
2306306	CE	Itapagé		-39.5835332386	-3.6856731098	Uruburetama	Norte Cearense	48350	51538	430565	110.01	521931	51538	NA	450431	383759	715132	594791	331716	326703	229416	249695	242224	220781	194339	165735	94597	81819	70787	NA	NA	NA	NA	NA	NA	NA	NA	NA	NA	28	30	40	43	44	NA	NA	12.5	36	40
2306405	CE	Itapipoca		-39.5834815758	-3.4994355	Itapipoca	Norte Cearense	116065	126234	1614159	71.9	1189218	126234	NA	1002563	928073	802759	704980	590292	560442	482996	478306	401532	395221	329977	292799	227127	191802	162290	NA	NA	NA	NA	NA	NA	NA	NA	NA	85	85	85	85	85	93	156	191	214.6	215	225
2306504	CE	Itapiúna		-38.9206739559	-4.5547401747	Baturité	Norte Cearense	18626	19872	588699	31.64	104764	19872	NA	90332	73321	78965	65208	56409	57437	45996	42133	35651	28355	29854	24301	20482	20161	18927	NA	NA	NA	NA	NA	NA	NA	NA	NA	NA	NA	17	17	21	21	21	21	22.42	22	22
2306553	CE	Itarema		-39.9156777489	-2.923348	Litoral de Camocim e Acaraú	Noroeste Cearense	37471	40822	720664	52	377312	40822	NA	353145	248662	238990	208962	175762	190589	173295	170602	128930	113985	100311	75178	62376	54589	53402	NA	NA	NA	NA	NA	NA	11	11	19	11	11	11	11	11	11	11	11	10.54	11	21
2306603	CE	Itatira		-39.6179040159	-4.5289225623	Canindé	Norte Cearense	18894	20484	783436	24.12	107424	20484	NA	92720	66495	98480	75951	68793	71750	50649	53057	38372	42434	36135	27245	22181	24562	22173	NA	NA	NA	NA	NA	NA	5	5	5	5	8	8	8	8	8	9	9	8.85	9	9
2306702	CE	Jaguaretama		-38.7625262979	-5.6108895632	Médio Jaguaribe	Jaguaribe	17863	17977	1759401	10.15	129890	17977	NA	107965	94279	101150	82526	80312	74787	60757	61805	52448	45501	47049	40864	34338	35086	31903	NA	NA	NA	NA	NA	NA	11	11	11	23	39	39	39	39	39	41	41	40.72	41	41
2306801	CE	Jaguaribara		-38.4630972956	-5.457502034	Médio Jaguaribe	Jaguaribe	10399	11200	668738	15.55	140440	11200	NA	121204	101346	88371	75623	73557	65479	51679	48638	41901	54195	50314	60613	20477	19976	16168	NA	NA	NA	NA	NA	NA	10	NA	10	NA	NA	NA	46	46	46	46	50	49.97	51	51
2306900	CE	Jaguaribe		-38.6230050493	-5.886459045	Médio Jaguaribe	Jaguaribe	34409	34503	1876806	18.33	415708	34503	NA	347615	309005	280425	235624	209061	188728	148685	135179	114118	104122	95300	86449	81915	72182	67619	NA	NA	NA	NA	26.59	NA	NA	NA	NA	60	65	72	72	78	79	81.7	83.6	87	94.7	106.12
2307007	CE	Jaguaruana		-37.782391481	-4.8395551683	Baixo Jaguaribe	Jaguaribe	32236	33607	867562	37.16	354857	33607	NA	292202	261369	263215	230189	234624	206409	176462	154178	137652	126996	102867	84724	67285	62991	56315	NA	NA	NA	NA	NA	NA	12	12	42	12	12	16	16	16	16	16	16	60.08	60	60
2307106	CE	Jardim		-39.2841644574	-7.5855364657	Cariri	Sul Cearense	26688	27074	552424	48.31	178133	27074	NA	146767	123441	119976	107867	96525	93463	75527	72907	58767	50487	49140	40333	31545	27714	26663	NA	NA	NA	NA	NA	NA	NA	NA	NA	NA	NA	NA	NA	16.27	17	27.65	27.65	27.65	NA	NA
2307205	CE	Jati		-39.0051387612	-7.6927415948	Brejo Santo	Sul Cearense	7660	7827	353298	21.21	66429	7827	NA	41041	34018	38678	28975	29357	26971	20458	21053	16539	13718	14826	11616	9041	9848	10319	NA	NA	NA	NA	NA	NA	NA	NA	NA	NA	NA	5	6	6	6	8	8	8.97	9	9
2307254	CE	Jijoca de Jericoacoara		-40.4387354019	-2.8996827089	Litoral de Camocim e Acaraú	Noroeste Cearense	17002	19224	204793	83.02	185484	19224	NA	138753	124122	108570	96137	71878	62698	51895	46439	38866	32565	26760	22207	19393	16462	14478	NA	NA	NA	NA	NA	NA	7	8	14	14	14	18	18	18	18	23	23	23.85	26	28
2307304	CE	Juazeiro do Norte		-39.3169933556	-7.210766	Cariri	Sul Cearense	249939	268248	248832	1004.45	3779837	268248	NA	3232446	2829796	2475504	2151335	1649601	1423758	1246312	1116498	907642	812130	720985	639519	531172	474629	421153	NA	384.9	393	401	424	429	429	429	429	323	323	323	323	323	323	370	921	946.99	962	985
2307403	CE	Jucás		-39.5267762434	-6.5225492731	Várzea Alegre	Centro-Sul Cearense	23807	24540	937189	25.4	176278	24540	NA	140205	117542	121840	103169	92863	73313	62640	55609	47354	47075	42964	36890	31201	28852	25268	NA	NA	NA	NA	NA	NA	NA	NA	NA	NA	NA	NA	35	35	35	40	41	44	45	48
2307502	CE	Lavras da Mangabeira		-38.9672750539	-6.7547479768	Lavras da Mangabeira	Centro-Sul Cearense	31090	31359	947969	32.8	190189	31359	NA	157668	136970	133456	111666	103512	90999	81262	80229	64756	57507	60853	53298	44656	41886	37925	NA	NA	NA	NA	NA	21	22	22	23	19	19	32	32	41	41	41	41	41.05	43	43
2307601	CE	Limoeiro do Norte		-38.0990948705	-5.15023902	Baixo Jaguaribe	Jaguaribe	56264	58552	750068	74.91	806415	58552	NA	782694	575849	537356	505778	407333	400853	337324	321847	262062	243220	212958	192762	140637	112851	117058	NA	NA	NA	NA	NA	NA	NA	NA	78	91.7	91.7	98.2	110	114.74	115	118	124	130	138	144
2307635	CE	Madalena		-39.5757886826	-4.8524341766	Sertão de Quixeramobim	Sertões Cearenses	18088	19616	1034722	17.48	113544	19616	NA	90255	86303	93310	74830	63573	68429	50159	52181	39664	34465	37698	36696	24757	22160	18800	NA	NA	NA	NA	11.72	12.57	12.57	12.6	12.6	12.6	12.6	12.6	16	16	NA	16	NA	NA	NA	NA
2307650	CE	Maracanaú		-38.6244186466	-3.876964451	Fortaleza	Metropolitana de Fortaleza	209057	223188	106648	1960.25	6742786	223188	NA	6291122	5321236	5005885	4499790	3702590	3387386	2748986	2411696	2319339	2152460	1802231	1670133	1406087	1346162	1200381	NA	NA	NA	42	42	42	48	78	92	415	483	485	98	98	98	98	494	106.62	523	558.28
2307700	CE	Maranguape		-38.6858512477	-3.89186946	Fortaleza	Metropolitana de Fortaleza	113561	125058	590873	192.19	1059651	125058	NA	944514	913070	865979	820090	719003	726042	629053	562958	496794	394789	300638	270896	224591	202347	184731	NA	NA	NA	93	91	91	91	114	114	114	128	199	199	233	233	233	234	235.4	235	239
2307809	CE	Marco		-40.1516436427	-3.120707025	Litoral de Camocim e Acaraú	Noroeste Cearense	24703	26738	574138	43.03	247507	26738	NA	207680	196904	160880	149580	102219	100376	82849	72359	66278	60236	53631	44279	38691	31640	28773	NA	NA	NA	NA	NA	NA	24	24	24	24	24	24	24	24	24	24	28	28.47	32	34
2307908	CE	Martinópole		-40.6993551751	-3.2250122274	Litoral de Camocim e Acaraú	Noroeste Cearense	10214	10990	298962	34.16	56574	10990	NA	49960	35652	37011	32796	28292	25202	19395	18765	16782	14865	13772	11922	11283	9184	8541	NA	NA	NA	NA	NA	NA	7	7	17	17	17	17	17	17	17	17	17	17.5	28	28
2308005	CE	Massapê		-40.3421348648	-3.5238705843	Sobral	Noroeste Cearense	35191	37892	566581	62.11	196095	37892	NA	165867	143290	137364	120691	107516	98982	82844	73514	66048	60925	58481	47220	43489	35741	31672	NA	NA	NA	NA	NA	NA	21	21	21	21	21	30	30	30	30	54	56	57.74	61	66
2308104	CE	Mauriti		-38.772795438	-7.387398	Barro	Sul Cearense	44240	46335	1049488	42.15	316137	46335	NA	251363	249374	286138	187164	196029	183292	151529	139054	96297	95093	93763	79773	61836	62169	55049	NA	NA	NA	NA	NA	10	170	17	17	17	30	38	30	44	44	46	51	51.34	51	55
2308203	CE	Meruoca		-40.4508809568	-3.5390066623	Meruoca	Noroeste Cearense	13693	14814	149845	91.38	72448	14814	NA	66688	59196	56522	47779	38599	36338	31850	28971	25386	24373	22485	18012	13543	14013	12798	NA	NA	NA	NA	NA	NA	NA	NA	NA	NA	7	9	9	9	9	9	10	9.99	10	11
2308302	CE	Milagres		-38.9431567662	-7.3104277968	Brejo Santo	Sul Cearense	28316	28292	605193	46.69	196295	28292	NA	160552	139412	142915	121563	109879	94739	80504	81820	61899	55186	69407	56264	38183	41117	39019	NA	NA	NA	NA	NA	13	16	16	16	16	19	19	19	20	20	20	20	19.86	20	21
2308351	CE	Milhã		-39.2035741816	-5.6795641009	Sertão de Senador Pompeu	Sertões Cearenses	13086	13152	502344	26.05	91007	13152	NA	75322	70552	81242	61613	55025	66263	47179	43363	38797	29276	27717	26604	18428	17954	17399	NA	NA	NA	NA	NA	NA	NA	NA	NA	NA	NA	NA	NA	NA	NA	NA	NA	NA	NA	NA
2308377	CE	Miraíma		-39.970064882	-3.5685999066	Sobral	Noroeste Cearense	12800	13507	699964	18.29	67397	13507	NA	58155	58245	53170	46417	39668	36038	27206	24996	21722	19305	17321	15575	12908	13382	12738	NA	NA	NA	NA	NA	NA	NA	NA	NA	NA	NA	6	6	6	6	14	14	13.66	18	18
2308401	CE	Missão Velha		-39.1451977079	-7.2432315138	Cariri	Sul Cearense	34274	35326	645704	53.08	296147	35326	NA	204972	197752	211897	165701	185975	152723	125491	118603	72439	62932	62613	53199	43540	40594	38638	NA	NA	NA	NA	NA	NA	NA	NA	NA	NA	NA	31	31	31	31	40	40	44.92	45	45
2308500	CE	Mombaça		-39.6244052479	-5.74700454	Sertão de Senador Pompeu	Sertões Cearenses	42690	43678	2119.48	20.14	243601	43678	NA	205153	177151	182363	158758	141210	142879	117666	105127	91961	78381	75743	66385	55729	52183	50737	NA	NA	NA	NA	NA	NA	NA	NA	NA	NA	NA	29	29	30	30	30	30	29.89	30	32
2308609	CE	Monsenhor Tabosa		-40.0700674616	-4.7830912915	Sertão de Cratéus	Sertões Cearenses	16705	17025	886137	18.85	100442	17025	NA	83661	75250	89662	62577	55798	55816	42531	41632	35271	34892	31771	26248	22250	20771	18567	NA	NA	NA	NA	NA	NA	NA	NA	NA	NA	NA	19	20	23	23	24	25	24.51	25	35
2308708	CE	Morada Nova		-38.3649073451	-5.0969520002	Baixo Jaguaribe	Jaguaribe	62065	61722	2778576	22.33	639583	61722	NA	629723	479291	436830	409293	326062	319842	314478	238924	210908	190130	183978	157151	124938	125196	123666	NA	NA	NA	NA	NA	NA	NA	NA	NA	208	255	258	420	431	460	465	470	479	489	492
2308807	CE	Moraújo		-40.6835989271	-3.4663632744	Coreaú	Noroeste Cearense	8070	8579	415633	19.42	67941	8579	NA	40079	34867	33520	29869	25632	23132	19842	20284	18558	13973	13057	10533	9796	7848	8549	NA	NA	NA	NA	NA	NA	NA	NA	NA	NA	NA	8	8	9	9	11	11	10.17	12	12
2308906	CE	Morrinhos		-40.1241788929	-3.2288305343	Litoral de Camocim e Acaraú	Noroeste Cearense	20700	22067	415556	49.81	113205	22067	NA	93610	87787	84264	75629	66239	56318	46166	43702	37619	34097	31804	26616	22470	22152	21139	NA	NA	NA	NA	NA	NA	NA	NA	NA	NA	NA	20	20	20	20	20	20	31.3	31	31
2309003	CE	Mucambo		-40.7452804652	-3.9060299796	Sobral	Noroeste Cearense	14102	14367	190602	73.99	77255	14367	NA	68813	61778	62872	51447	47257	42489	35502	32061	27974	26182	24048	20132	18312	15368	13427	NA	NA	NA	NA	NA	NA	10	10	10	10	10	10	10	10	10	10	10	16.89	22	22
2309102	CE	Mulungu		-38.9930659239	-4.2995283201	Baturité	Norte Cearense	11485	12682	134568	85.35	77883	12682	NA	70613	74671	84793	73185	61148	62283	46269	46710	35287	32748	27544	23779	14822	14765	10967	NA	NA	NA	NA	NA	NA	NA	NA	NA	10	10	11	13	13	13	13	13	12.53	13	13
2309201	CE	Nova Olinda		-39.6794854727	-7.0841028114	Cariri	Sul Cearense	14256	15310	284401	50.13	121382	15310	NA	96906	81422	81430	68469	57532	49022	40527	39205	31981	32353	26198	25246	20296	19631	16736	NA	NA	NA	NA	NA	NA	NA	NA	NA	NA	NA	15	15	21	21	21	23	25.03	25	26
2309300	CE	Nova Russas		-40.5653033549	-4.7068083499	Sertão de Cratéus	Sertões Cearenses	30965	31954	742765	41.69	228724	31954	NA	197935	175885	161893	140458	117994	110381	86304	80171	73981	65249	62740	53575	54196	45284	48017	NA	NA	NA	NA	NA	NA	NA	NA	NA	NA	NA	NA	103	NA	NA	180	180	NA	NA	NA
2309409	CE	Novo Oriente		-40.7747672682	-5.5338648355	Sertão de Cratéus	Sertões Cearenses	27453	28288	949393	28.92	170460	28288	NA	136549	116712	152331	97049	84458	93368	72844	78688	59187	54378	51502	51044	42931	36200	32472	NA	4.1	4	4	4	4	32	35	37	35	36	41	42	42	43	49	49	61.12	61	63
2309458	CE	Ocara		-38.5985379828	-4.4850665445	Chorozinho	Norte Cearense	24007	25261	765412	31.36	136305	25261	NA	104261	94733	96180	81931	71187	68327	53087	49621	44652	38539	38887	34534	30141	27747	26168	NA	NA	NA	NA	NA	NA	NA	NA	NA	NA	14	20	20	27	27	29	29	30.37	30	30
2309508	CE	Orós		-38.9135959845	-6.2427987837	Iguatu	Centro-Sul Cearense	21389	21342	576.27	37.12	171850	21342	NA	144142	139393	125709	115554	104665	92527	78395	74291	65603	58420	55148	45861	38025	38100	35406	NA	NA	NA	NA	NA	NA	13	13	13	13	13	23	23	28	28	28	28	28.66	29	30
2309607	CE	Pacajus		-38.4670222649	-4.17054051	Pacajus	Metropolitana de Fortaleza	61838	69877	254636	243	924363	69877	NA	778970	721410	697290	602770	547340	491943	417631	408507	414459	433957	357802	334523	255725	246574	234132	NA	NA	NA	NA	NA	29	29	34	75	79	79	79	92	110	114	114	117	132.64	137	137
2309706	CE	Pacatuba		-38.618299312	-3.9861200223	Fortaleza	Metropolitana de Fortaleza	72299	81627	131994	547.74	960144	81627	NA	802513	693010	634292	591627	497231	480647	395011	378244	228553	212252	186984	176042	159459	133323	90996	NA	NA	NA	47	34	41	41	41	41	43	45	96	96	109	110	110	110	111.36	192	192.1
2309805	CE	Pacoti		-38.9258889387	-4.2247654331	Baturité	Norte Cearense	11607	11936	112021	103.61	114458	11936	NA	91982	78109	91720	82054	67819	61833	50516	51003	40037	36943	32213	26040	17649	18546	17037	NA	NA	NA	NA	NA	NA	NA	NA	NA	NA	NA	8	8	8	8	8	8	7.76	8	8
2309904	CE	Pacujá		-40.6967361073	-3.9783943861	Sobral	Noroeste Cearense	5986	6186	76128	78.63	37140	6186	NA	32712	30061	27994	25582	20766	18676	15952	14997	12398	11803	11232	9307	9089	6666	5698	NA	NA	NA	NA	NA	NA	5	5	8	8	8	8	8	8	8	8	8	24.34	24	24
2310001	CE	Palhano		-37.9662351611	-4.7439450768	Baixo Jaguaribe	Jaguaribe	8866	9248	440381	20.13	63164	9248	NA	52839	42963	43001	38507	31820	28838	23861	21260	19192	18647	16473	14061	11594	10640	10122	NA	NA	NA	NA	NA	NA	6	6	6	29	29	29	29	29	29	37	38	37.74	38	38
2310100	CE	Palmácia		-38.8450290663	-4.1489817745	Baturité	Norte Cearense	12005	13022	117814	101.9	84635	13022	NA	58579	61559	69294	60122	47617	41461	32198	31838	27028	27634	25614	20615	14302	13571	12017	NA	NA	NA	NA	NA	NA	NA	NA	NA	12	15	15	15	15	15	16	16	16.57	17	17
2310209	CE	Paracuru		-39.0295453441	-3.4116350092	Baixo Curu	Norte Cearense	31636	33665	300286	105.35	425742	33665	NA	370570	342303	295041	252872	207755	225576	175191	181151	180193	144787	132938	112719	74086	71633	60342	NA	NA	NA	NA	NA	NA	NA	NA	NA	14	14	23	53	53	53	53	53	52.65	53	56
2310258	CE	Paraipaba		-39.1481155272	-3.4361967279	Baixo Curu	Norte Cearense	30041	32256	300922	99.83	329626	32256	NA	265461	224777	202168	182868	131385	132598	137906	116667	94081	75982	63254	52153	47992	45283	41464	NA	NA	NA	NA	NA	NA	NA	NA	NA	22	22	22	23	23	23	32	34	34.07	34	35
2310308	CE	Parambu		-40.6942072413	-6.2103360017	Sertão de Inhamuns	Sertões Cearenses	31309	31213	2303.54	13.59	175535	31213	NA	149030	130924	142908	118592	102433	109641	75954	77608	69323	57213	67850	58764	44551	39152	37511	NA	NA	NA	NA	NA	NA	NA	NA	NA	NA	NA	35	35	35	35	35	35	34.96	37	37
2310407	CE	Paramoti		-39.239466495	-4.097432332	Canindé	Norte Cearense	11308	11564	482592	23.43	66207	11564	NA	72581	51688	62051	47722	40284	40676	31507	32028	23876	21689	19321	16241	13009	12753	13513	NA	NA	NA	NA	NA	NA	10	10	10	10	10	10	10	10	10	10	14	14.05	14	17
2310506	CE	Pedra Branca		-39.7139376447	-5.4546855	Sertão de Senador Pompeu	Sertões Cearenses	41890	42795	1303287	32.14	234619	42795	NA	204011	173651	193924	158422	132345	143196	99565	96353	108474	76359	74169	75262	49396	46911	39905	NA	NA	NA	NA	NA	NA	NA	NA	NA	NA	NA	33	36	36	NA	82	84	89	89	89
2310605	CE	Penaforte		-39.0741275241	-7.8299146121	Brejo Santo	Sul Cearense	8226	8888	149715	57.96	83529	8888	NA	65997	56729	55887	50236	31617	27875	22294	21668	16453	13728	14977	11606	9176	8879	9986	NA	NA	NA	NA	NA	NA	NA	NA	NA	NA	NA	12	12	20	20	22	22	24.76	35	35
2310704	CE	Pentecoste		-39.2670087315	-3.7962667362	Médio Curu	Norte Cearense	35400	36928	1378258	25.68	314444	36928	NA	350736	389496	250938	200100	160199	132868	105776	101278	80371	68674	61689	56854	45579	42640	38477	NA	NA	NA	NA	NA	43	43	43	43	43	43	43	43	47	47	55	55	54.99	55	61
2310803	CE	Pereiro		-38.459136039	-6.045076902	Serra do Pereiro	Jaguaribe	15757	16139	433514	36.35	99663	16139	NA	83447	72845	73672	61962	54511	53596	42750	41385	33117	32568	30470	26850	19323	20055	17324	NA	NA	NA	NA	NA	11	14	14	14	14	14	14	14	14	21	21	21	24.99	26	26
2310852	CE	Pindoretama		-38.3000879763	-4.0278039927	Cascavel	Norte Cearense	18683	20430	75.14	256.06	168303	20430	NA	135303	120177	110678	95129	82770	61050	60719	55557	45492	44150	38384	32611	25628	22520	21165	NA	NA	NA	NA	NA	NA	NA	NA	NA	NA	NA	NA	NA	NA	NA	23	24.5	25	28	30
2310902	CE	Piquet Carneiro		-39.4194062555	-5.8085695598	Sertão de Senador Pompeu	Sertões Cearenses	15467	16599	587877	26.31	97290	16599	NA	80284	68499	68466	59641	48045	44764	35873	32856	28567	25713	24574	22431	17830	17635	15679	NA	NA	NA	NA	NA	NA	NA	NA	NA	NA	NA	12	12	12	14	14	14	13.65	16	16
2310951	CE	Pires Ferreira		-40.6465412478	-4.2421541432	Ipu	Noroeste Cearense	10216	10730	243099	42.02	45787	10730	NA	42663	39600	42326	35918	31012	30519	23294	22873	22357	17802	17639	14835	12763	10681	13965	NA	NA	NA	NA	NA	NA	NA	NA	NA	NA	NA	6	6	6	6	6	7	7.1	7	7
2311009	CE	Poranga		-40.9263795103	-4.7439507319	Ipu	Noroeste Cearense	12001	12234	1309259	9.17	62994	12234	NA	54130	45736	43399	37661	33995	31763	26586	26031	22173	18788	18042	16018	15350	12758	12347	NA	NA	NA	NA	NA	NA	NA	NA	NA	NA	NA	23	23	23	23	25	26	26.16	26	26
2311108	CE	Porteiras		-39.1153314615	-7.5357464416	Cariri	Sul Cearense	15061	14965	217.58	69.22	96979	14965	NA	81974	72262	73545	62748	57360	54083	43505	44279	32911	30350	33173	26346	18606	17810	18470	NA	NA	NA	NA	NA	NA	NA	NA	NA	NA	NA	8	8	10	10	10	10	10.22	10	10
2311207	CE	Potengi		-40.0321325357	-7.0901794696	Chapada do Araripe	Sul Cearense	10276	10856	338727	30.34	87165	10856	NA	66036	55033	52991	43904	37894	37174	29247	27775	24215	20436	19751	15985	11145	10321	10488	NA	NA	NA	NA	NA	NA	NA	NA	NA	NA	NA	18	21	21	21	21	21	21.1	22	22
2311231	CE	Potiretama		-38.1579178532	-5.7216679037	Serra do Pereiro	Jaguaribe	6126	6337	410338	14.93	40019	6337	NA	32100	28815	31225	25750	23623	23070	16781	17091	13283	12303	11645	10205	8971	10918	8673	NA	NA	NA	NA	NA	NA	NA	NA	7	7	7	7	7	7	7	7	7	7.04	8	8
2311264	CE	Quiterianópolis		-40.7044888468	-5.8470092293	Sertão de Cratéus	Sertões Cearenses	19921	20777	1040989	19.14	139994	20777	NA	101601	102209	101908	71527	61927	60804	47660	48925	45301	35892	34581	35754	26227	20433	20308	NA	NA	NA	NA	NA	NA	NA	NA	NA	NA	NA	13	13	13	13	13	16	17.56	18	18
2311306	CE	Quixadá		-39.0117446758	-4.9637	Sertão de Quixeramobim	Sertões Cearenses	80604	85991	2019834	39.91	818114	85991	NA	733060	681760	625882	576334	465456	381749	304731	279191	271909	237367	211174	176492	154472	140944	126398	NA	NA	NA	NA	NA	NA	64	64	64	64	64	67	112	117	118	119	119	139.5	140	141
2311355	CE	Quixelô		-39.2022943665	-6.2512119004	Iguatu	Centro-Sul Cearense	15000	14903	559561	26.81	108613	14903	NA	90249	84206	84630	73998	62055	61062	51825	53460	49872	41540	44153	39384	34130	24195	24006	NA	NA	NA	NA	NA	NA	NA	NA	NA	NA	NA	NA	NA	NA	15	15	15	15	15	15
2311405	CE	Quixeramobim		-39.294354227	-5.1984048374	Sertão de Quixeramobim	Sertões Cearenses	71887	77931	3275625	21.95	711581	77931	NA	603448	552448	526957	456018	370805	332829	280432	254760	216081	188380	186104	144831	120510	113963	99488	NA	NA	NA	53.4	81.86	93.8	123	NA	129	135	146.3	152.8	176.33	185.58	207	222	244	292	321.98	357.7
2311504	CE	Quixeré		-37.9905222251	-5.0687289544	Baixo Jaguaribe	Jaguaribe	19412	21728	613578	31.69	496760	21728	NA	490581	284425	190764	129073	129131	149958	127703	117277	94594	93594	68064	64733	61931	36964	22792	NA	NA	NA	NA	NA	NA	21	21	21	21	21	21	21	21	29	37	37	39.12	39	41
2311603	CE	Redenção		-38.7295707506	-4.2229581502	Baturité	Norte Cearense	26415	27358	225821	117.24	238849	27358	NA	202153	173558	180162	156859	122510	104837	86650	115993	97849	89213	79859	82941	56605	52862	47704	NA	NA	NA	NA	NA	NA	NA	NA	NA	24	25	47	47	57	59	59	59	59.74	60	60
2311702	CE	Reriutaba		-40.5846120037	-4.1415676008	Ipu	Noroeste Cearense	19455	18889	383319	50.75	133637	18889	NA	120055	107941	105551	88318	71835	68179	56282	59506	47561	43134	40638	32726	31176	26683	23988	NA	NA	NA	NA	NA	11	11	11	11	11	11	11	11	11	13	13	13	28.45	28	28
2311801	CE	Russas		-37.9754312969	-4.9397378154	Baixo Jaguaribe	Jaguaribe	69833	75762	1590258	43.91	880151	75762	NA	777481	732100	651383	575304	470387	449685	362600	329608	294540	279646	243561	184345	144203	132363	116529	NA	NA	NA	NA	NA	NA	58	21	58	58	73	82	82	84	84	86	98	129.64	130	134
2311900	CE	Saboeiro		-39.9045806984	-6.5364333525	Sertão de Inhamuns	Sertões Cearenses	15752	15715	1383484	11.39	85671	15715	NA	71996	63519	65115	53390	49410	42511	35374	32243	30616	27110	27126	23861	19447	18662	18497	NA	NA	NA	NA	NA	NA	NA	NA	NA	NA	NA	12	13	13	13	13	13	12.58	13	14
2311959	CE	Salitre		-40.4647520646	-7.284528685	Chapada do Araripe	Sul Cearense	15453	16248	804356	19.21	116301	16248	NA	92767	73820	76314	57987	57228	59667	41497	38181	30736	27050	29350	22701	21289	15009	16597	NA	NA	NA	NA	NA	NA	NA	NA	NA	NA	NA	13	NA	NA	NA	NA	NA	NA	NA	13.6
2312007	CE	Santana do Acaraú		-40.2094628598	-3.4597753417	Sobral	Noroeste Cearense	29946	31814	969326	30.89	174522	31814	NA	150334	131518	127596	110543	96284	90485	76063	70195	60987	51163	50409	46376	41560	38481	34344	NA	NA	NA	NA	NA	NA	16	17	19	19	19	26	26	19	25	26	26	26.21	26	78
2312106	CE	Santana do Cariri		-39.7379797815	-7.1808977833	Cariri	Sul Cearense	17170	17479	855563	20.07	120414	17479	NA	93678	81924	86005	71494	68325	56194	47331	44037	37917	33164	31977	28953	22764	25336	22131	NA	NA	NA	NA	NA	NA	NA	NA	NA	NA	NA	7	7	20	20	20	20	30.67	31	30
2312205	CE	Santa Quitéria		-40.1535078136	-4.3332705	Santa Quitéria	Noroeste Cearense	42763	43359	4260479	10.04	352070	43359	NA	298641	264124	261952	226303	201161	194945	143847	146211	125789	132973	130740	122441	88440	80296	68931	NA	8	29	31	31	31	31	38	39	39	39	42	42	50	50	50	50	68.18	68	31
2312304	CE	São Benedito		-40.8644898758	-4.04472699	Ibiapaba	Noroeste Cearense	44178	46414	338.21	130.61	377436	46414	NA	347902	337385	264248	236891	196606	183811	152255	130810	115916	106667	96720	81748	63710	61658	51636	NA	NA	NA	NA	NA	NA	NA	NA	48	39	39	48	48	44	45	45	45	56.69	57	57
2312403	CE	São Gonçalo do Amarante		-38.9720758653	-3.6056325	Baixo Curu	Norte Cearense	43890	47791	834448	52.6	1515257	47791	NA	822595	462603	592282	517967	294535	248703	209658	162065	134809	114827	98728	75468	62642	63379	66162	NA	NA	NA	NA	NA	14	14	14	14	14	14	46	46	66	66	57	74	98.53	102	109
2312502	CE	São João do Jaguaribe		-38.2719407044	-5.2686305505	Baixo Jaguaribe	Jaguaribe	7900	7670	280456	28.17	74665	7670	NA	72701	54535	48577	52901	48385	44444	37594	37250	32601	37828	36016	36207	16478	15475	14879	NA	NA	NA	NA	28.53	49.06	55.02	66	71	85	88	88	88	88	NA	NA	NA	NA	NA	NA
2312601	CE	São Luís do Curu		-39.241606185	-3.6730092532	Médio Curu	Norte Cearense	12332	12805	122.42	100.74	87282	12805	NA	74820	67191	65513	56842	47071	42434	34520	34226	29378	24276	21524	19923	16424	14171	14017	NA	NA	NA	NA	NA	NA	NA	NA	NA	NA	NA	18	18	18	18	18	18	17.99	18	28
2312700	CE	Senador Pompeu		-39.3753253308	-5.5893437521	Sertão de Senador Pompeu	Sertões Cearenses	26469	26496	1002131	26.41	244752	26496	NA	214365	166791	180321	136899	112974	117197	89430	86330	72574	62515	56928	54500	39084	36348	34990	NA	NA	NA	NA	NA	NA	NA	NA	22	22	22	22	24	24	24	24	24	24.27	24	26
2312809	CE	Senador Sá		-40.4637920044	-3.351789628	Sobral	Noroeste Cearense	6852	7442	423919	16.16	39565	7442	NA	33356	31173	31118	25138	22857	20678	17328	17049	15633	15593	10067	9051	8976	6833	6444	NA	NA	NA	NA	NA	NA	NA	NA	NA	NA	NA	10	10	10	10	10	10	15.97	16	16
2312908	CE	Sobral		-40.3486680337	-3.6880376838	Sobral	Noroeste Cearense	188233	203682	2122897	88.67	3793940	203682	NA	3419143	2987979	2671208	2553785	2100913	1864366	1668681	1563325	1527851	1367901	1094881	981405	845689	764507	696185	NA	165	173	178	190	202.3	237	245	253	270	278	288	303	350	356	362	376	381.22	489	526
2313005	CE	Solonópole		-39.0082249132	-5.726351291	Sertão de Senador Pompeu	Sertões Cearenses	17665	18127	1536165	11.5	118297	18127	NA	102405	85568	90428	77107	72927	71188	51250	52494	45737	38327	34854	31284	33150	32660	29866	NA	NA	NA	NA	NA	NA	NA	NA	NA	NA	NA	NA	NA	NA	40	NA	NA	100	NA	100
2313104	CE	Tabuleiro do Norte		-38.1297371282	-5.2438038699	Baixo Jaguaribe	Jaguaribe	29204	30378	861828	33.89	267602	30378	NA	232017	200457	190765	180924	141869	122865	103506	94571	81301	72632	64111	52036	49183	47219	45566	NA	NA	NA	NA	NA	NA	38	38	38	38	42	42	42	44	44	48	48	48.08	51	54
2313203	CE	Tamboril		-40.3190685133	-4.8339285832	Sertão de Cratéus	Sertões Cearenses	25451	25560	1961.31	12.98	156061	25560	NA	126912	115534	125421	98552	91616	92209	69488	67912	54952	49226	51246	43716	33482	32375	30470	NA	NA	NA	NA	NA	NA	NA	NA	NA	NA	NA	20	20	38	43	43	47	48.25	48	53
2313252	CE	Tarrafas		-39.7584941949	-6.6825903147	Várzea Alegre	Centro-Sul Cearense	8910	8875	454391	19.61	60893	8875	NA	48193	42572	46285	32251	30791	30535	24222	22712	16771	16374	18775	14076	10521	8641	8244	NA	NA	NA	NA	NA	NA	NA	NA	NA	NA	NA	7	7	7	7	7	7	7.2	7	7
2313302	CE	Tauá		-40.2926246551	-6.0029989399	Sertão de Inhamuns	Sertões Cearenses	55716	57914	4018162	13.87	491492	57914	NA	390250	337283	342140	272690	237004	233452	191049	181505	158922	138335	130911	108267	88039	77915	74045	NA	NA	NA	NA	NA	46	48	46	56	58	59	63	66	66	66	69	69	70.23	74	82
2313351	CE	Tejuçuoca		-39.5768263617	-3.9897118086	Médio Curu	Norte Cearense	16827	18709	759715	22.42	88018	18709	NA	73464	66127	62376	51984	44545	41076	34357	31254	27406	21141	20007	18224	15190	14036	12667	NA	NA	NA	NA	NA	NA	NA	NA	NA	NA	NA	NA	6	6	7	7	10	9.65	12	12
2313401	CE	Tianguá		-40.9917056227	-3.722674	Ibiapaba	Noroeste Cearense	68892	74107	908888	75.8	838353	74107	NA	681314	542870	536503	472289	362690	358032	286807	280331	242809	214040	196400	165437	133449	122598	100573	NA	16	77	77	64	64	73	87	91	88	89	118	118	133	134	158	178	178.28	178	178
2313500	CE	Trairi		-39.2722318726	-3.2644201691	Itapipoca	Norte Cearense	51422	54820	925722	55.55	591988	54820	NA	511212	377447	310705	263843	219442	255689	213388	210910	177958	161362	126907	108908	88522	73392	73178	NA	NA	NA	NA	NA	6	6	6	6	6	6	13	6	6	6	6	29	39.74	40	45
2313559	CE	Tururu		-39.434363537	-3.5955952355	Uruburetama	Norte Cearense	14408	15768	202276	71.23	84239	15768	NA	67906	59380	50988	47858	39791	37293	28736	27427	24710	21272	18205	15631	14121	12777	13317	NA	NA	NA	NA	NA	NA	NA	NA	NA	NA	16	21	19	24	24	26	26	41.02	41	43
2313609	CE	Ubajara		-40.907143928	-3.8484914352	Ibiapaba	Noroeste Cearense	31787	34068	421033	75.5	304803	34068	NA	277485	235889	229047	200408	177874	170653	142290	124395	110140	98534	84184	70631	48477	54976	42698	NA	NA	NA	NA	NA	NA	NA	NA	NA	NA	NA	39	39	55	57	62	62	61.62	64	64
2313708	CE	Umari		-38.7013257159	-6.6472443752	Lavras da Mangabeira	Centro-Sul Cearense	7545	7668	263.93	28.59	41284	7668	NA	36236	31733	31914	27089	24110	22964	18629	18952	14272	12972	12548	10875	9463	9317	8939	NA	NA	NA	NA	NA	NA	NA	NA	NA	NA	NA	6	6	8	8	8	9	8.85	9	15
2313757	CE	Umirim		-39.3423844043	-3.6755618981	Uruburetama	Norte Cearense	18802	19602	316724	59.35	102052	19602	NA	88297	78132	79713	64479	55680	51982	42991	37992	33672	30821	27645	24109	22117	21413	18459	NA	NA	NA	NA	NA	NA	NA	NA	NA	NA	NA	NA	24	27	29	36	36	43.29	47	47
2313807	CE	Uruburetama		-39.5081780698	-3.6230168337	Uruburetama	Norte Cearense	19765	21411	97072	203.61	267731	21411	NA	229445	233848	198259	185497	140919	138305	108840	112011	106364	107867	60859	60528	37817	32271	22390	NA	NA	NA	NA	NA	19	19	20	20	20	20	20	20	20	20	20	35	34.98	47	47
2313906	CE	Uruoca		-40.5611630277	-3.3132306604	Coreaú	Noroeste Cearense	12883	13600	696754	18.49	94256	13600	NA	66012	59636	55792	47276	40155	36186	29731	24745	23361	19739	18129	14718	13828	12509	11112	NA	NA	NA	NA	NA	NA	NA	NA	NA	NA	NA	8	8	8	8	15	15	15.63	16	16
2313955	CE	Varjota		-40.4789932741	-4.1828222828	Ipu	Noroeste Cearense	17593	18188	179397	98.07	199040	18188	NA	132942	124891	114770	98790	78585	74122	60949	60202	47935	46444	44897	33205	25268	22942	18814	NA	NA	NA	NA	NA	NA	NA	NA	NA	NA	NA	38	38	38	40	40	40	41.79	41	41
2314003	CE	Várzea Alegre		-39.2989329971	-6.7918458556	Várzea Alegre	Centro-Sul Cearense	38434	40255	835709	45.99	276244	40255	NA	221877	193159	188456	167745	134473	128984	98960	95373	76721	68252	73459	56459	45795	47707	43878	NA	NA	NA	NA	NA	31	40	40	38	40	40	40	40	56	56	57	57	58.73	59	59
2314102	CE	Viçosa do Ceará		-41.091629075	-3.5660127532	Ibiapaba	Noroeste Cearense	54955	59487	1311628	41.9	338948	59487	NA	291079	246311	246264	220619	191670	182613	152980	136367	105981	99491	86705	69049	54295	52625	46143	NA	NA	NA	NA	NA	NA	NA	NA	NA	NA	NA	34	34	35	35	42	42	42.24	42	43
2400109	RN	Acari		-36.64373887	-6.4420850889	Seridó Oriental	Central Potiguar	11035	11338	608466	18.13	105662	11338	NA	98156	87926	72737	60084	53885	48200	43491	39731	35205	31036	28144	25575	23824	21316	20254	NA	NA	NA	NA	NA	NA	NA	NA	NA	NA	NA	14.3	14.27	34.1	34.1	3.41	3.41	34.1	34.1	34.1
2400208	RN	Açu		-36.91792322	-5.5719459992	Vale do Açu	Oeste Potiguar	53227	57743	1303442	40.84	890710	57743	NA	818416	699354	605536	442987	351654	358395	323551	286096	265624	215069	192702	202278	140811	126684	105863	NA	NA	NA	NA	NA	NA	NA	NA	96.3	103.8	103.8	103.8	105.66	136.94	136.94	136.94	136.94	136.94	136.95	139.17
2400307	RN	Afonso Bezerra		-36.509148234	-5.4987342681	Angicos	Central Potiguar	10844	11207	576.18	18.82	67549	11207	NA	65569	58794	51449	47835	42163	33815	33756	29493	27537	25580	22245	18553	17141	15072	13232	NA	NA	NA	NA	NA	NA	9.3	9.9	10	10	31.3	31.3	31.35	31.35	31.35	31.94	31.93	31.94	31.94	31.94
2400406	RN	Água Nova		-38.2908249542	-6.2047167188	Serra de São Miguel	Oeste Potiguar	2980	3235	50684	58.8	21623	3235	NA	19942	19063	16916	15134	14174	12667	11134	8949	8318	7108	6751	6677	5561	4585	4319	NA	NA	NA	NA	NA	NA	NA	NA	NA	NA	NA	3.1	3.06	3.06	3.06	3.06	3.06	3.06	3.07	3.06
2400505	RN	Alexandria		-38.0192888913	-6.4171363379	Pau Dos Ferros	Oeste Potiguar	13507	13839	381205	35.43	100120	13839	NA	92574	77498	70505	61503	58582	54460	50744	44242	37594	32179	30660	28803	24950	22036	19917	NA	NA	NA	NA	20.79	21.2	21.89	22.2	24	25.5	26	NA	NA	37	40	42	42	45	45	45
2400604	RN	Almino Afonso		-37.7631253024	-6.1574206925	Umarizal	Oeste Potiguar	4871	4876	128038	38.04	31147	4876	NA	29979	27369	25013	19440	19246	18535	16612	14448	12436	11433	10502	9948	8425	7412	6847	NA	NA	NA	NA	NA	NA	NA	NA	NA	NA	NA	9.4	9.44	9.44	9.44	9.44	9.44	9.44	9.45	9.44
2400703	RN	Alto do Rodrigues		-36.7594926142	-5.2938077876	Vale do Açu	Oeste Potiguar	12305	14143	191334	64.31	554533	14143	NA	453270	411973	321498	240885	205271	282054	302037	254679	202480	163822	162986	171393	77919	79018	60430	NA	8	19	19.1	19.1	19.1	19.1	19.2	19.3	19.4	19.4	19.4	19.35	19.35	19.35	19.35	19.35	19.35	19.36	19.35
2400802	RN	Angicos		-36.6054328738	-5.6603653291	Angicos	Central Potiguar	11549	11908	741582	15.57	108508	11908	NA	100524	90284	80498	68549	58985	55078	51751	42896	38597	34171	32339	31453	25910	21204	21635	NA	NA	NA	NA	NA	NA	35.29	35.9	36.1	36.1	37.6	39.5	42.91	42.91	44.05	44.84	44.84	44.84	44.85	44.84
2400901	RN	Antônio Martins		-37.8857345656	-6.2160044547	Umarizal	Oeste Potiguar	6907	7221	244897	28.24	44302	7221	NA	40390	36984	34036	30376	29463	28339	23058	18823	16128	14815	12753	11204	10933	9577	8666	NA	NA	NA	NA	NA	NA	NA	NA	NA	NA	NA	11.05	11.05	11.05	11.05	11.05	11.05	11.05	11.06	NA
2401008	RN	Apodi		-37.7977844763	-5.6637698192	Chapada do Apodi	Oeste Potiguar	34763	36257	1602477	21.69	528457	36257	NA	541188	497093	460079	347485	309364	313932	269829	212048	204705	176674	176347	176901	129401	123801	77599	NA	NA	NA	NA	NA	NA	40.29	44.6	44.8	46	47.8	49.3	49.32	49.32	49.71	49.71	49.7	49.71	49.71	49.71
2401107	RN	Areia Branca		-37.1312717157	-4.9528976306	Mossoró	Oeste Potiguar	25315	27176	331156	70.79	819391	27176	NA	878478	845835	749985	688026	527501	722029	662759	708913	641524	491361	408890	404845	195129	213655	125322	NA	NA	NA	NA	NA	49.79	49.79	51.2	51.5	51.5	53.9	56.6	56.56	56.56	58.16	58.16	58.16	58.16	58.17	58.16
2401206	RN	Arês		-35.1606360959	-6.1937122745	Litoral Sul	Leste Potiguar	12924	14176	115505	111.89	248132	14176	NA	209709	295865	280791	257660	180382	171282	258356	220129	89738	71741	68668	56409	86828	73989	99166	NA	NA	NA	NA	NA	NA	NA	NA	NA	NA	NA	15.9	17.32	17.32	17.32	17.32	18.32	18.32	18.33	18.32
2401305	RN	Augusto Severo		-37.3088725642	-5.858114424	Médio Oeste	Oeste Potiguar	9289	9742	896954	10.36	104157	9742	NA	81174	54633	53587	41811	38832	35143	32414	27598	23917	23137	21397	19237	16110	14939	14684	NA	NA	NA	NA	NA	NA	13.19	13.6	13.7	13.7	13.7	15.2	15.16	15.16	15.16	15.16	15.16	15.16	15.17	15.16
2401404	RN	Baía Formosa		-35.0090361818	-6.3699923042	Litoral Sul	Leste Potiguar	8573	9247	245661	34.9	135739	9247	NA	116256	106970	91764	77340	69433	55965	45575	46002	35194	29059	26297	24515	22266	17902	18102	NA	NA	NA	NA	NA	NA	NA	NA	13	14.9	14.9	14.9	14.93	14.93	14.93	14.93	14.92	14.93	14.93	14.93
2401453	RN	Baraúna		-37.6181801951	-5.0766181048	Mossoró	Oeste Potiguar	24182	27667	825682	29.29	423165	27667	NA	579020	442935	291212	270432	221531	192788	218543	170422	135437	149625	147515	117615	45726	41985	43661	NA	NA	NA	NA	NA	NA	NA	NA	NA	NA	NA	34.7	34.69	34.69	35.69	35.69	35.69	35.69	35.7	35.69
2401503	RN	Barcelona		-35.926794528	-5.9481318483	Borborema Potiguar	Agreste Potiguar	3950	4065	152626	25.88	29911	4065	NA	27692	26456	23059	19994	18433	17795	15165	13865	11710	10793	10097	8313	7074	6397	6078	NA	NA	NA	NA	NA	NA	NA	NA	NA	NA	NA	13.7	13.73	13.73	13.73	13.73	13.73	13.73	13.74	13.73
2401602	RN	Bento Fernandes		-35.8216988907	-5.6923833177	Baixa Verde	Agreste Potiguar	5113	5493	301069	16.98	37271	5493	NA	34670	31113	30400	26051	25066	22175	20206	17362	14129	13721	11331	10614	8746	7475	7398	NA	NA	NA	NA	NA	NA	NA	NA	NA	9.7	9.7	9.7	9.72	9.72	9.72	9.72	9.72	9.72	9.73	9.72
2401651	RN	Bodó		-36.4138377023	-5.9880452499	Serra de Santana	Central Potiguar	2425	2332	253519	9.57	82107	2332	NA	42023	21183	22434	16762	16201	14056	12977	13225	9533	8666	7428	7331	5095	5274	3880	0	0	NA	NA	NA	NA	NA	NA	NA	NA	NA	5.01	5.01	5.01	5.01	5.01	5	5.01	5.01	5.01
2401701	RN	Bom Jesus		-35.5888032898	-5.9863188523	Agreste Potiguar	Agreste Potiguar	9440	10185	122035	77.35	64016	10185	NA	61214	53760	46688	41786	39314	35168	32342	28357	26703	24402	20479	17563	16293	14873	15090	NA	NA	NA	NA	NA	NA	NA	NA	NA	NA	NA	46.6	46.62	46.62	46.62	46.62	46.62	46.62	46.63	46.62
2401800	RN	Brejinho		-35.357354054	-6.1925790587	Agreste Potiguar	Agreste Potiguar	11577	12616	61559	188.06	128615	12616	NA	116289	107149	84622	58688	56892	47706	44039	41682	34024	29925	25970	23048	19092	16600	16061	NA	NA	NA	NA	32	NA	NA	NA	NA	NA	35	36	39	39	NA	NA	NA	39.5	NA	39.5
2401859	RN	Caiçara do Norte		-36.0558571538	-5.0629944094	Macau	Central Potiguar	6016	6606	226414	31.74	43058	6606	NA	43581	39496	33171	31304	29131	26586	25104	20318	18020	16523	15568	12461	10667	9656	9501	0	0	NA	NA	NA	NA	6.5	6.5	6.5	6.5	6.5	6.5	6.52	9.18	9.18	9.18	9.17	9.18	9.18	9.18
2401909	RN	Caiçara do Rio do Vento		-35.9997904111	-5.7590871428	Angicos	Central Potiguar	3308	3645	261194	12.66	29751	3645	NA	27832	23205	20607	16595	15369	13812	12369	10559	8926	8041	7596	7170	5596	5077	5410	NA	NA	NA	NA	NA	NA	7.9	7.9	9	8	8	8	7.98	7.98	7.98	7.98	7.98	7.98	7.98	7.98
2402006	RN	Caicó		-37.0964887712	-6.4591388314	Seridó Ocidental	Central Potiguar	62709	67747	1228583	51.04	930892	67747	NA	883798	797770	669766	537968	477968	398280	373211	315642	273088	234169	210545	200150	172532	153052	144798	NA	89	91	100.2	100.19	104.8	109.4	109.4	110.1	110.2	110.2	110.2	110.15	110.15	110.15	110.15	110.15	110.15	110.16	114.01
2402105	RN	Campo Redondo		-36.1825045694	-6.2433830532	Borborema Potiguar	Agreste Potiguar	10266	11156	213727	48.03	63601	11156	NA	57759	53896	45970	42556	43333	35896	29572	23764	23270	23307	19861	22911	15029	14259	12588	NA	NA	NA	NA	NA	NA	NA	NA	NA	NA	NA	8.3	8.34	8.34	8.34	8.34	10.82	10.82	10.83	10.82
2402204	RN	Canguaretama		-35.128539664	-6.3749252157	Litoral Sul	Leste Potiguar	30916	33949	245408	125.98	367072	33949	NA	358161	318971	260417	234467	209404	173185	157091	142558	123600	107990	105575	81196	63557	46681	43395	NA	NA	NA	NA	NA	NA	NA	NA	NA	NA	NA	86.5	86.53	86.53	86.89	91.84	91.84	91.84	91.84	91.84
2402303	RN	Caraúbas		-37.5537021978	-5.7911761029	Chapada do Apodi	Oeste Potiguar	19576	20636	1095803	17.88	299875	20636	NA	343642	334254	286941	195639	183638	204610	149338	121935	112156	85583	83189	76097	50366	44052	38058	NA	NA	NA	NA	NA	NA	51.9	57.4	57.6	62.1	65.2	69.6	69.56	69.56	69.56	69.56	69.55	69.56	69.56	69.56
2402402	RN	Carnaúba dos Dantas		-36.5952519215	-6.5607325174	Seridó Oriental	Central Potiguar	7429	8117	246308	30.24	74144	8117	NA	64566	58614	53647	46772	38285	35857	32599	30019	23435	20067	17705	15778	14982	13291	12594	NA	NA	NA	NA	NA	NA	NA	NA	NA	NA	NA	9.2	9.16	9.16	9.16	9.16	9.16	9.16	9.17	NA
2402501	RN	Carnaubais		-36.8346423564	-5.3397853943	Vale do Açu	Oeste Potiguar	9762	10592	517737	17.99	208264	10592	NA	192098	229498	184708	85202	60962	78003	83075	83423	66166	52232	52775	56299	38726	40958	38320	NA	NA	NA	NA	NA	NA	NA	NA	NA	NA	NA	4.3	4.29	10.88	10.88	10.88	10.87	10.88	10.88	10.88
2402600	RN	Ceará-Mirim		-35.4244869285	-5.6409835919	Macaíba	Leste Potiguar	68141	73370	724381	94.07	701929	73370	NA	663989	578965	485246	473140	434831	365337	336356	307319	233642	202543	174841	148502	119571	101972	96771	NA	NA	NA	101.21	108.17	NA	117	121	127	130.3	136.1	138.2	145.8	157.8	NA	168.04	170.2	170.98	174.4	176.88
2402709	RN	Cerro Corá		-36.3457414415	-6.0348271931	Serra de Santana	Central Potiguar	10916	11331	393573	27.74	83113	11331	NA	82163	74325	64831	57017	51873	46213	42327	35695	28773	27896	25298	21472	19346	17457	14742	NA	NA	NA	NA	NA	NA	NA	NA	NA	NA	NA	14.3	16.73	16.73	16.98	17.24	17.23	17.24	17.24	17.24
2402808	RN	Coronel Ezequiel		-36.2147710444	-6.3834023903	Borborema Potiguar	Agreste Potiguar	5405	5590	185748	29.1	35069	5590	NA	33655	28565	26939	24794	23793	18364	18501	16333	17014	13904	12000	9739	9120	8229	7326	NA	NA	NA	NA	NA	NA	NA	NA	4.8	4.8	5.8	5.8	5.8	5.8	5.8	5.8	5.8	5.8	5.8	5.8
2402907	RN	Coronel João Pessoa		-38.4402581627	-6.2601122114	Serra de São Miguel	Oeste Potiguar	4772	4972	117139	40.74	33279	4972	NA	30935	28425	26042	23494	22811	21013	18457	15721	13352	12158	10673	9716	8031	7070	6777	NA	NA	NA	NA	NA	NA	NA	NA	NA	NA	NA	4.7	4.65	4.65	4.65	4.65	4.65	4.65	4.65	4.65
2403004	RN	Cruzeta		-36.7917053203	-6.413176407	Seridó Oriental	Central Potiguar	7967	8155	295.83	26.93	444795	8155	NA	73886	75759	67988	46088	40794	36882	33087	31659	26586	24332	22517	19999	17744	15958	15288	NA	NA	NA	NA	NA	NA	NA	NA	NA	NA	NA	17.8	17.81	17.81	17.81	17.81	17.81	17.81	17.82	17.81
2403103	RN	Currais Novos		-36.516219221	-6.264672219	Seridó Oriental	Central Potiguar	42652	45060	864349	49.35	568079	45060	NA	586499	526835	457197	380268	330403	277754	256647	216478	188925	158789	144431	140559	117662	103880	96040	NA	54	74	75.8	75.9	75.9	75.9	75.9	76.4	76.4	77.9	77.9	77.92	77.92	77.92	78.72	78.71	78.72	78.72	78.72
2403202	RN	Doutor Severiano		-38.3736830788	-6.0936873706	Serra de São Miguel	Oeste Potiguar	6492	7187	113737	59.96	45954	7187	NA	42511	36974	32879	27773	27107	22587	20842	19454	16835	15342	12152	10673	9554	8625	7856	NA	NA	NA	NA	NA	NA	NA	NA	11.9	11.9	11.9	11.9	11.95	11.95	11.95	11.95	11.94	11.95	11.95	11.95
2403251	RN	Parnamirim		-35.2592090739	-5.9103697583	Natal	Leste Potiguar	202456	248623	123471	1639.7	4408474	248623	NA	4136921	3516135	2966445	2794285	2168431	1935127	1700809	1364605	1235279	1040453	929591	795802	601221	516375	404635	NA	117	124	194.8	194.8	248.5	267.5	281.7	283.3	289.3	294.1	295.7	295.74	296.28	296.68	296.68	296.67	299.51	299.52	299.51
2403301	RN	Encanto		-38.3048789907	-6.1111342006	Serra de São Miguel	Oeste Potiguar	5231	5630	125749	41.6	34384	5630	NA	31374	26539	24722	20875	20748	19041	17161	14735	12882	11701	9940	9253	7965	7205	6962	NA	NA	NA	NA	NA	NA	NA	NA	NA	NA	NA	13.5	13.51	13.51	26.46	26.46	26.46	36.46	26.47	26.77
2403400	RN	Equador		-36.7164124289	-6.9458427491	Seridó Oriental	Central Potiguar	5822	6103	264985	21.97	45708	6103	NA	46063	45809	45213	34242	29902	26824	21898	18508	16108	13618	12201	11259	10464	9104	8510	NA	NA	NA	NA	NA	NA	NA	NA	4.8	4.8	4.8	14.36	14.36	14.36	14.36	14.36	14.36	14.36	14.36	14.36
2403509	RN	Espírito Santo		-35.3170907892	-6.3355717032	Litoral Sul	Leste Potiguar	10475	10714	135838	77.11	55407	10714	NA	52162	46274	44107	39793	37023	33488	31053	29136	27027	22181	19681	17072	15151	13272	11585	NA	NA	NA	NA	NA	NA	NA	NA	NA	NA	NA	16.9	16.93	16.93	16.93	16.93	16.93	16.93	16.94	17.96
2403608	RN	Extremoz		-35.314025432	-5.7027099362	Natal	Leste Potiguar	24569	27933	139575	176.03	264871	27933	NA	247013	212643	187857	161295	144416	128000	115568	97859	85947	91327	80460	72374	52296	46109	39619	NA	NA	NA	56	56.22	56.2	56.72	61.13	65.13	67.6	69	75.9	98.3	98.3	110	121	133	165	NA	NA
2403707	RN	Felipe Guerra		-37.6913850557	-5.6019617698	Chapada do Apodi	Oeste Potiguar	5734	6033	268591	21.35	111461	6033	NA	120935	114941	88075	73139	63709	84667	107914	92155	68761	44394	40593	41861	30158	30247	21886	NA	NA	NA	NA	NA	NA	19.1	20.2	20.3	20.3	20.3	20.3	20.33	20.33	20.33	20.33	20.32	20.33	20.33	20.33
2403756	RN	Fernando Pedroza		-36.5324535354	-5.6960157815	Angicos	Central Potiguar	2854	3055	322628	8.85	23040	3055	NA	22658	18421	15785	13675	13704	11994	10813	9411	8144	6896	5788	5706	4750	4043	3945	0	0	NA	NA	NA	NA	7.19	7.3	7.4	7.4	7.4	7.4	7.4	7.4	7.4	7.4	7.4	7.4	7.41	7.4
2403806	RN	Florânia		-36.8140762988	-6.126951955	Serra de Santana	Central Potiguar	8959	9258	504797	17.75	73454	9258	NA	63314	58524	51101	40485	38295	31671	29651	27892	23905	23683	19039	20396	15718	14242	13307	NA	NA	NA	NA	NA	NA	13.6	13.6	13.7	13.7	13.7	15.4	15.37	15.37	15.37	15.37	15.36	15.37	15.37	15.37
2403905	RN	Francisco Dantas		-38.1256497554	-6.0880967167	Pau Dos Ferros	Oeste Potiguar	2874	2899	181558	15.83	25341	2899	NA	25161	18439	17547	14407	13899	13821	11951	10392	9484	7890	7522	6874	5484	4916	4655	NA	NA	NA	NA	NA	NA	NA	NA	NA	NA	NA	2.5	2.55	2.55	2.55	2.55	2.54	2.55	2.55	2.55
2404002	RN	Frutuoso Gomes		-37.840960754	-6.1562327993	Umarizal	Oeste Potiguar	4233	4204	63279	66.89	29958	4204	NA	28935	26419	24952	20972	20246	19039	16681	14913	12398	11048	10118	8673	8237	7421	7114	NA	NA	NA	NA	NA	NA	NA	NA	NA	NA	NA	9.1	9.39	9.39	9.39	9.39	9.39	9.39	9.39	9.39
2404101	RN	Galinhos		-36.27464007	-5.0916897784	Macau	Central Potiguar	2159	2650	342215	6.31	51516	2650	NA	55630	53580	53774	66859	64512	49273	31842	37801	53038	54197	43449	34784	13126	11935	9764	NA	NA	NA	NA	NA	NA	NA	NA	NA	NA	NA	NA	NA	NA	NA	NA	NA	NA	NA	NA
2404200	RN	Goianinha		-35.2177861245	-6.25059039	Litoral Sul	Leste Potiguar	22481	25685	192279	116.92	261495	25685	NA	233762	203078	182752	151614	145474	120965	115556	87250	70112	61896	56984	61730	39915	32255	29396	NA	29	34	37.3	37.29	37.29	37.29	37.4	37.5	38.5	38.7	41.3	41.33	41.33	41.33	43.65	43.64	43.65	43.65	43.65
2404309	RN	Governador Dix-Sept Rosado		-37.521911843	-5.4589138421	Chapada do Apodi	Oeste Potiguar	12374	13103	1129548	10.96	271487	13103	NA	266776	285856	266127	181160	123102	162643	151497	165068	152644	115421	103321	96304	57069	45355	31190	NA	NA	NA	NA	NA	NA	7.5	7.5	10	10.5	13.7	15.1	15.13	15.13	15.13	15.13	15.12	15.13	15.13	15.13
2404408	RN	Grossos		-37.15748416	-4.9755148071	Mossoró	Oeste Potiguar	9393	10293	126458	74.28	138536	10293	NA	155172	155485	231911	163104	125541	156013	135807	137455	118023	108909	80373	74211	49363	45878	29980	NA	NA	NA	NA	NA	NA	NA	NA	NA	NA	NA	59.3	59.29	59.29	59.29	59.29	59.89	59.89	59.9	59.89
2404507	RN	Guamaré		-36.3181443774	-5.1073629546	Macau	Central Potiguar	12404	14975	258958	47.9	261759	14975	NA	4199	19046	266331	701908	546106	620592	446731	360737	258439	251177	155368	140815	133540	99533	79179	NA	NA	NA	NA	NA	NA	NA	NA	NA	NA	NA	43.37	42.37	42.37	43.1	43.1	44.1	44.1	44.11	44.1
2404606	RN	Ielmo Marinho		-35.5528293751	-5.8153150383	Agreste Potiguar	Agreste Potiguar	12171	13559	312028	39.01	92414	13559	NA	83075	74414	65183	63786	54381	49320	45272	39898	33103	27790	23672	19681	22097	19055	15017	NA	NA	NA	NA	NA	NA	NA	NA	NA	NA	NA	3.8	3.83	3.83	3.83	3.83	3.83	3.83	3.84	3.83
2404705	RN	Ipanguaçu		-36.8528746047	-5.4971483533	Vale do Açu	Oeste Potiguar	13856	15308	374248	37.02	120693	15308	NA	112535	97838	91703	78800	74948	67367	68983	59021	52364	51906	47810	39052	27225	20413	17833	NA	NA	NA	NA	NA	NA	NA	NA	NA	NA	NA	22.2	22.24	22.24	22.24	22.24	22.24	22.24	22.25	22.24
2404804	RN	Ipueira		-37.1978561299	-6.8155507619	Seridó Ocidental	Central Potiguar	2077	2236	127348	16.31	20154	2236	NA	17996	15904	14828	13377	12828	10779	10223	8942	7625	6193	5335	4996	4481	4054	4603	NA	NA	NA	NA	NA	NA	NA	NA	NA	NA	NA	4.1	4.08	4.08	4.08	4.08	4.08	4.08	4.09	4.08
2404853	RN	Itajá		-36.8698181053	-5.643547609	Vale do Açu	Oeste Potiguar	6932	7515	203622	34.04	64108	7515	NA	57079	54993	50613	40412	34220	30042	27360	23973	22972	18336	16650	15930	11629	10214	8434	0	0	NA	NA	NA	NA	NA	NA	NA	NA	NA	NA	NA	NA	NA	NA	NA	NA	NA	NA
2404903	RN	Itaú		-37.9882686257	-5.8379360734	Pau Dos Ferros	Oeste Potiguar	5564	5904	133031	41.83	43702	5904	NA	45782	38874	32506	27310	29940	23679	21527	19275	15488	14597	13570	12160	11528	10102	9967	NA	NA	NA	NA	NA	NA	NA	NA	NA	NA	NA	8.2	8.19	8.19	8.19	8.19	8.18	8.19	8.19	8.19
2405009	RN	Jaçanã		-36.2055929077	-6.4249733474	Borborema Potiguar	Agreste Potiguar	7925	8949	54561	145.25	52801	8949	NA	53300	42574	43573	36581	33668	32452	28933	24992	21034	20770	19050	15227	13523	11966	11199	NA	NA	NA	NA	NA	NA	NA	NA	NA	NA	NA	5.5	5.52	5.52	5.52	5.52	5.52	5.52	5.53	6.32
2405108	RN	Jandaíra		-36.1305852719	-5.35528	Baixa Verde	Agreste Potiguar	6801	6920	415736	15.6	47851	6920	NA	44740	38122	34130	29394	26791	23488	22156	19573	18036	16029	14910	13035	13562	11084	11985	NA	NA	NA	NA	NA	NA	NA	NA	NA	NA	NA	5.5	5.53	14.33	14.33	14.33	14.33	14.33	14.34	14.33
2405207	RN	Janduís		-37.4092111089	-6.0160927029	Médio Oeste	Oeste Potiguar	5345	5402	304901	17.53	45089	5402	NA	42985	38186	35163	30090	27392	23477	20691	16917	15927	14080	12679	12875	10735	9132	9216	NA	NA	NA	NA	NA	NA	NA	NA	NA	NA	NA	13.56	14.02	14.02	14.68	14.68	14.68	14.68	14.69	14.68
2405306	RN	Januário Cicco		-35.6008919626	-6.1560980226	Agreste Potiguar	Agreste Potiguar	9011	9989	187107	48.13	55737	9989	NA	50788	47658	44829	39557	39780	39361	39320	33708	34980	28794	23017	18707	12100	11412	10271	NA	NA	NA	NA	NA	NA	NA	NA	NA	NA	NA	17.7	17.66	17.66	17.66	17.66	17.65	17.66	17.66	17.66
2405405	RN	Japi		-35.945934828	-6.4605660133	Borborema Potiguar	Agreste Potiguar	5522	5306	188.99	29.22	31411	5306	NA	31836	26724	28083	24695	23257	26447	18704	16074	13799	13095	11575	10135	10039	8533	7871	NA	NA	NA	NA	NA	NA	NA	NA	NA	NA	NA	NA	8.05	8.05	8.05	8.05	8.05	8.05	8.05	8.05
2405504	RN	Jardim de Angicos		-35.9699543298	-5.6526312124	Angicos	Central Potiguar	2607	2666	254022	10.26	19951	2666	NA	20292	17027	16000	14289	13733	12338	9922	9583	8178	6976	7109	5752	4791	4434	4244	NA	NA	NA	NA	NA	NA	6.69	6.7	6.7	6.7	6.7	6.7	6.75	6.75	6.75	6.75	7.44	7.45	7.45	7.45
2405603	RN	Jardim de Piranhas		-37.3492178523	-6.3800975492	Seridó Ocidental	Central Potiguar	13506	14734	330532	40.86	143721	14734	NA	136791	108247	98437	80683	73815	74235	70705	59893	48171	38274	38052	33981	25193	21664	18362	NA	NA	NA	NA	NA	NA	NA	NA	15.3	17.8	17.8	17.8	17.83	17.83	17.83	17.83	17.83	17.83	17.84	17.83
2405702	RN	Jardim do Seridó		-36.7745815234	-6.5863362517	Seridó Oriental	Central Potiguar	12113	12566	367645	32.86	117773	12566	NA	110555	102496	93999	90177	78297	62990	62829	55221	52022	42012	37531	35974	32399	28227	24921	NA	NA	NA	NA	NA	26.29	26.29	26.3	26.4	26.5	26.5	26.7	26.65	26.65	26.65	26.65	26.65	26.65	26.66	26.65
2405801	RN	João Câmara		-35.8167878739	-5.5384233834	Baixa Verde	Agreste Potiguar	32227	34839	714961	45.08	551610	34839	NA	479389	313814	234725	208545	182252	147591	135623	114925	101903	87385	75842	67040	54633	47374	50798	NA	NA	NA	NA	NA	70.19	70.19	78.8	79.1	81	81	81.4	81.42	81.42	81.42	84.21	81.41	81.42	81.42	81.42
2405900	RN	João Dias		-37.796960782	-6.2761140978	Umarizal	Oeste Potiguar	2601	2693	88173	29.5	18607	2693	NA	16813	15064	14177	12731	11804	10721	9875	8286	7482	6823	5949	5618	4555	3885	3449	NA	NA	NA	NA	NA	NA	NA	NA	NA	NA	NA	1.8	1.84	5.02	5.02	5.02	5.01	5.02	5.02	5.02
2406007	RN	José da Penha		-38.2844030705	-6.3126884428	Pau Dos Ferros	Oeste Potiguar	5868	6050	117635	49.88	41432	6050	NA	36408	32241	30636	28207	26661	23603	20920	18057	15762	14661	12487	11197	10704	9318	8494	NA	NA	NA	NA	NA	NA	NA	NA	NA	NA	NA	21.9	21.9	21.9	21.9	21.9	21.89	21.9	21.9	21.9
2406106	RN	Jucurutu		-37.0202258294	-6.0334187841	Vale do Açu	Oeste Potiguar	17692	18490	933729	18.95	162914	18490	NA	132980	120222	109684	95806	86359	76282	77206	64584	60457	45365	41318	36280	33293	28392	28488	NA	NA	NA	NA	NA	NA	NA	NA	NA	19.7	19.7	19.9	19.92	19.92	19.92	21.05	21.05	21.05	21.05	21.05
2406155	RN	Jundiá		-35.3277885219	-6.2691693311	Agreste Potiguar	Agreste Potiguar	3582	3881	44641	80.24	25116	3881	NA	23018	20200	19606	17596	17169	15366	12158	10461	10235	9077	7875	6655	5113	0	0	0	0	0	0	0	0	NA	NA	NA	NA	NA	10.9	10.91	10.91	10.91	10.91	10.9	10.91	10.91	10.91
2406205	RN	Lagoa d'Anta		-35.5997951777	-6.3915023235	Agreste Potiguar	Agreste Potiguar	6227	6743	105652	58.94	40491	6743	NA	39106	35897	33671	29222	28065	24744	22811	20417	22348	21255	16257	11750	10752	9279	8424	NA	NA	NA	NA	NA	NA	NA	NA	NA	NA	NA	21.4	21.42	21.42	21.42	22.22	22.21	22.22	22.22	22.22
2406304	RN	Lagoa de Pedras		-35.4334827322	-6.149739102	Agreste Potiguar	Agreste Potiguar	6989	7529	117971	59.4	54708	7529	NA	44019	37302	34255	32206	28682	24193	25691	22692	19697	16582	15737	13059	11005	9033	8809	NA	NA	NA	NA	NA	NA	NA	NA	NA	NA	NA	23.8	23.8	23.8	23.8	23.8	23.8	23.8	23.81	23.8
2406403	RN	Lagoa de Velhos		-35.8706988331	-5.9999155193	Borborema Potiguar	Agreste Potiguar	2668	2768	112845	23.64	23946	2768	NA	24326	20718	19267	18069	16033	15176	15043	11799	10245	9290	8812	7681	6064	5026	4213	NA	NA	NA	NA	NA	NA	NA	NA	NA	NA	NA	15.9	15.87	15.87	15.87	15.87	17.45	17.46	17.46	17.46
2406502	RN	Lagoa Nova		-36.4589606696	-6.0976692964	Serra de Santana	Central Potiguar	13983	15434	176301	79.31	153852	15434	NA	147386	106752	74656	59904	52150	45772	41449	37817	32174	28289	26804	25289	20828	19676	16440	NA	NA	NA	NA	NA	NA	15.8	15.7	15.8	15.9	18.6	18.9	18.86	19.8	19.8	19.8	20.38	20.39	20.39	20.39
2406601	RN	Lagoa Salgada		-35.4724975676	-6.1258182619	Agreste Potiguar	Agreste Potiguar	7564	8206	79128	95.35	48428	8206	NA	58307	43974	40499	36720	31977	31675	28119	23778	20952	20967	17128	14672	12363	9798	10586	NA	NA	NA	NA	NA	NA	NA	NA	NA	NA	NA	18.3	18.31	18.31	18.31	18.31	19.45	19.46	19.46	19.46
2406700	RN	Lajes		-36.2427351264	-5.6988303588	Angicos	Central Potiguar	10381	11234	676625	15.34	94256	11234	NA	93298	81372	61142	51453	46235	41714	38654	29364	28946	28130	25029	22883	19585	17220	15828	NA	NA	NA	NA	NA	NA	43.9	49.1	49.2	49.3	49.3	49.3	49.26	49.26	49.26	49.26	49.25	49.26	49.26	49.26
2406809	RN	Lajes Pintadas		-36.1184417929	-6.1514320721	Borborema Potiguar	Agreste Potiguar	4612	4813	130211	35.42	34568	4813	NA	31074	28266	26180	22637	19940	18777	17577	16148	14598	14001	9724	8992	7873	7191	6193	NA	NA	NA	NA	NA	NA	NA	NA	NA	NA	NA	10.6	10.61	11.71	11.71	11.71	11.7	11.71	11.71	11.71
2406908	RN	Lucrécia		-37.8156328477	-6.1169236352	Umarizal	Oeste Potiguar	3633	3968	30931	117.45	34559	3968	NA	32650	26795	24708	18867	18267	16054	15159	11608	10490	9507	8272	7302	5571	4777	4489	NA	NA	NA	NA	NA	NA	NA	NA	NA	NA	NA	5.1	6.6	6.6	6.6	6.6	6.59	6.6	6.6	6.6
2407005	RN	Luís Gomes		-38.3864203751	-6.4140281424	Serra de São Miguel	Oeste Potiguar	9610	10171	166638	57.67	61307	10171	NA	56978	53756	49450	45343	39732	36226	32042	28033	21748	21877	18703	17662	15202	13678	12927	NA	17	17	17.4	17.39	17.39	17.39	17.4	17.5	17.5	17.5	19.1	19.1	19.1	19.1	19.1	19.1	19.1	19.11	19.1
2407104	RN	Macaíba		-35.3552371336	-5.8572366196	Macaíba	Leste Potiguar	69467	79211	510771	136	1356254	79211	NA	1389129	1324907	1079848	1057411	784706	808403	761619	631211	544135	471684	406106	304018	335233	180515	149926	NA	NA	NA	NA	113.4	127.69	137.8	147.1	147.6	172	175.1	186.6	189.33	189.39	189.39	189.7	189.69	191.25	191.25	191.25
2407203	RN	Macau		-36.6349731819	-5.1133676503	Macau	Central Potiguar	28954	31592	784193	36.74	914350	31592	NA	961749	952506	773568	624095	478013	639226	529513	515695	454077	374621	285260	262923	164271	163545	112189	NA	NA	NA	NA	NA	NA	73.9	79.8	81	82.3	82.3	83.9	83.88	83.88	85.85	85.85	86.14	86.15	86.15	86.15
2407252	RN	Major Sales		-38.3234550212	-6.4037565657	Serra de São Miguel	Oeste Potiguar	3536	3955	31971	110.6	31086	3955	NA	22361	19491	18093	15954	14845	13883	11769	9699	8365	7491	6342	5679	5199	4514	4349	0	0	NA	NA	NA	NA	NA	NA	NA	NA	NA	NA	NA	NA	NA	30	0.2	NA	NA	9
2407302	RN	Marcelino Vieira		-38.1666126187	-6.2935497878	Pau Dos Ferros	Oeste Potiguar	8265	8495	345711	23.91	53387	8495	NA	50471	46423	42862	37734	36458	35270	28675	25252	21777	20438	16872	15968	13393	12148	11463	NA	NA	NA	NA	NA	NA	NA	NA	NA	NA	NA	7.8	7.75	7.75	7.75	7.75	7.75	7.75	7.76	7.75
2407401	RN	Martins		-37.9113273957	-6.0963474929	Umarizal	Oeste Potiguar	8218	8750	169464	48.49	62369	8750	NA	56771	50746	45393	40542	36160	32268	30448	26555	26742	24861	19333	17654	14748	12821	11909	NA	NA	NA	NA	NA	NA	18.5	18.5	18.5	18.6	18.6	28.1	28.07	28.07	28.07	28.07	28.07	28.07	28.07	28.07
2407500	RN	Maxaranguape		-35.2620748681	-5.5054562658	Litoral Nordeste	Leste Potiguar	10441	12030	131316	79.51	88001	12030	NA	81277	67050	60722	55460	50310	48283	42470	39286	32410	30382	30805	25100	18549	14085	12657	NA	NA	NA	NA	16.65	NA	NA	NA	NA	NA	19.4	20	NA	NA	NA	NA	NA	NA	NA	NA
2407609	RN	Messias Targino		-37.5120589302	-6.0764975053	Médio Oeste	Oeste Potiguar	4188	4569	135097	31	65296	4569	NA	56734	48743	43317	21149	17023	16391	15289	13201	10978	9875	8755	8060	6936	6200	6032	NA	NA	NA	NA	NA	NA	5.69	6.4	6.4	6.4	6.4	6.4	6.42	6.42	6.42	6.42	6.42	6.42	6.43	6.42
2407708	RN	Montanhas		-35.2876919576	-6.4822429389	Litoral Sul	Leste Potiguar	11413	11537	82.19	138.82	71502	11537	NA	66715	58357	52271	45629	45930	41336	37392	32333	27692	23781	20520	19328	18919	16253	14629	NA	NA	NA	NA	NA	NA	NA	NA	NA	NA	NA	28.6	29.98	29.98	29.98	29.98	29.97	29.98	29.98	29.98
2407807	RN	Monte Alegre		-35.3320992693	-6.0678766241	Agreste Potiguar	Agreste Potiguar	20685	22311	210916	98.07	162964	22311	NA	150232	129888	110994	100880	88429	76761	67080	61806	54353	49710	41228	36283	31231	26303	23577	NA	NA	NA	NA	NA	NA	NA	NA	NA	55.8	56.9	56.9	64.84	64.84	64.84	64.84	67.89	67.89	67.89	76.68
2407906	RN	Monte das Gameleiras		-35.7866071235	-6.4394660165	Borborema Potiguar	Agreste Potiguar	2261	2198	71946	31.43	19690	2198	NA	17856	14778	14599	12354	23882	25970	24033	19675	34131	29354	19422	14399	4948	5002	4228	NA	NA	NA	NA	NA	NA	NA	NA	NA	NA	NA	NA	4.22	4.22	4.22	4.22	4.21	4.22	4.22	4.22
2408003	RN	Mossoró		-37.3568741367	-5.1938012347	Mossoró	Oeste Potiguar	259815	291937	2099333	123.76	6221099	291937	NA	6151752	5721302	5083833	4438424	3650550	3600000	3081337	2772713	2565540	2252427	1737995	1507930	974455	818311	718353	NA	265	284	290.6	293.6	321.5	335.6	341	345.5	361.6	371.7	388.2	389.47	389.85	390.91	390.91	390.91	390.91	390.91	390.91
2408102	RN	Natal	True	-35.2522547281	-5.7508985376	Natal	Leste Potiguar	803739	877662	167264	4805.24	19076030	877662	NA	18465101	16542636	14701974	12918972	11708550	9895552	9203925	7790190	6762765	5890449	5162219	4925784	4116874	3782452	3510528	NA	1201	1301	1387.7	1395.59	1455.69	1469.4	1503.8	1515.2	1536.4	1541.3	1554.1	1561.99	1562.46	1564.35	1566.23	1567.23	1578.71	1578.71	1587.07
2408201	RN	Nísia Floresta		-35.2113095645	-6.0907141459	Macaíba	Leste Potiguar	23784	26994	307841	77.26	296172	26994	NA	268034	220382	186459	168641	149874	127699	121787	115458	88487	78504	74100	59786	44792	36896	34530	NA	NA	NA	NA	NA	NA	NA	NA	NA	23.6	27	37.6	37.68	47.92	47.92	47.92	47.91	47.92	52.1	53
2408300	RN	Nova Cruz		-35.4323003946	-6.480064792	Agreste Potiguar	Agreste Potiguar	35490	37547	277658	127.82	358802	37547	NA	325213	291204	251480	247259	209323	168855	151884	128067	110825	100693	90216	75846	67229	54247	49915	NA	54	58	64.8	64.8	64.8	66.9	67.7	68	71.5	76.2	77.2	83.24	87.31	87.92	87.92	87.92	87.92	91.79	91.78
2408409	RN	Olho-d'Água do Borges		-37.7118209786	-5.9592583875	Umarizal	Oeste Potiguar	4295	4359	141.17	30.42	32622	4359	NA	30728	26325	26265	21594	20256	17276	15245	13174	11341	9689	8972	8102	7473	6762	6552	NA	NA	NA	NA	NA	NA	NA	NA	NA	NA	NA	8.1	8.05	8.05	8.05	8.05	8.05	8.05	8.06	8.05
2408508	RN	Ouro Branco		-36.9462950767	-6.6996589474	Seridó Oriental	Central Potiguar	4699	4877	253.21	18.55	39069	4877	NA	35116	31565	29368	23515	23085	23633	30614	22055	21479	20717	17293	19317	11035	9258	8914	NA	NA	NA	NA	NA	NA	NA	NA	NA	NA	NA	9.7	9.74	9.74	9.74	9.74	9.74	9.74	9.75	9.74
2408607	RN	Paraná		-38.3111288501	-6.4853305013	Pau Dos Ferros	Oeste Potiguar	3952	4249	81.39	48.56	28003	4249	NA	26033	20712	19927	18006	16388	15470	13717	11107	9746	9392	7839	6573	6555	5720	5228	NA	NA	NA	NA	NA	NA	NA	NA	NA	NA	NA	8.1	8.13	8.13	8.13	8.13	8.12	8.13	8.13	8.13
2408706	RN	Paraú		-37.1016501353	-5.7770555176	Médio Oeste	Oeste Potiguar	3859	3875	383214	10.07	31600	3875	NA	32224	24851	22545	21104	19000	16943	15450	12697	13049	9811	9056	14444	7597	6217	6153	NA	NA	NA	NA	NA	NA	12.69	12.6	12.7	12.7	12.7	12.7	12.7	12.7	12.7	12.7	12.7	12.7	12.71	12.7
2408805	RN	Parazinho		-35.8449895224	-5.2307807345	Baixa Verde	Agreste Potiguar	4845	5215	258025	17.64	231932	5215	NA	196674	346137	101296	20800	22703	21376	18998	13726	12526	12023	10692	9766	6730	5888	5457	NA	NA	NA	NA	NA	NA	NA	NA	NA	NA	NA	5.2	7.36	7.36	7.36	7.36	7.36	7.36	7.37	7.36
2408904	RN	Parelhas		-36.6578048562	-6.6887551972	Seridó Oriental	Central Potiguar	20354	21577	513507	39.67	232807	21577	NA	227210	200185	184441	131255	108137	99543	91682	74180	64972	54895	48788	45633	41091	35314	31819	NA	NA	NA	NA	NA	NA	NA	NA	NA	NA	NA	32.9	32.93	32.93	32.93	33.43	33.42	33.43	33.43	33.43
2408953	RN	Rio do Fogo		-35.3848720422	-5.2715586596	Litoral Nordeste	Leste Potiguar	10059	10830	150263	66.94	114719	10830	NA	91656	78418	63101	55098	49110	43792	38755	32372	27556	24579	22801	19739	15921	13495	13263	0	0	NA	NA	NA	NA	NA	NA	NA	NA	NA	45	NA	NA	NA	29	30	31	50	35
2409100	RN	Passa e Fica		-35.6473522143	-6.4291154937	Agreste Potiguar	Agreste Potiguar	11100	12880	42137	263.43	85778	12880	NA	79876	75541	68723	50211	44443	43884	52371	34819	29217	26247	21661	18176	16092	14880	13753	NA	NA	NA	NA	NA	NA	NA	NA	NA	NA	NA	25.36	25.81	25.81	30.31	30.31	30.31	30.31	30.31	30.31
2409209	RN	Passagem		-35.3755657141	-6.274442213	Agreste Potiguar	Agreste Potiguar	2895	3092	41215	70.24	24716	3092	NA	23983	19895	18109	15603	13470	11494	11056	9629	8949	7701	6605	8297	5306	4506	4223	NA	NA	NA	NA	NA	NA	NA	NA	NA	NA	NA	16	16.05	16.05	16.05	16.05	16.04	16.05	16.05	16.05
2409308	RN	Patu		-37.6401023995	-6.1015320673	Umarizal	Oeste Potiguar	11964	12776	319129	37.49	94498	12776	NA	90793	83090	62361	51172	43130	39663	38740	34137	28522	25789	23572	22217	22984	20405	18312	NA	NA	NA	NA	NA	NA	23.29	23.3	23.4	23.4	23.4	23.4	23.43	23.43	23.43	23.43	23.43	23.43	23.44	23.43
2409332	RN	Santa Maria		-35.6903638553	-5.8385187011	Agreste Potiguar	Agreste Potiguar	4762	5422	219.57	21.69	52205	5422	NA	45819	38252	29154	22042	22217	20990	16938	14280	12855	11970	9639	8039	7097	5900	5368	0	0	NA	NA	NA	NA	NA	NA	8.6	9.2	9.2	10	9.95	9.95	9.95	9.95	9.95	9.95	9.96	9.95
2409407	RN	Pau dos Ferros		-38.2032615201	-6.1147318387	Pau Dos Ferros	Oeste Potiguar	27745	30206	259959	106.73	362756	30206	NA	338782	315001	264791	235360	206451	172165	156144	129044	114514	101238	87640	82638	67646	57541	53380	NA	29	32	31.9	31.89	32.09	32.09	32.1	32.5	32.5	32.5	32.6	36.24	88.35	88.35	88.35	88.35	88.35	88.35	126.46
2409506	RN	Pedra Grande		-35.8759906401	-5.1493874335	Litoral Nordeste	Leste Potiguar	3521	3392	221422	15.9	36808	3392	NA	39847	35133	27414	23325	21668	18068	16520	15570	13384	13350	11703	8833	7403	6233	5706	NA	NA	NA	NA	NA	NA	2.4	2.5	2.5	2.5	2.5	2.5	2.52	4.7	4.7	4.7	4.69	4.7	4.7	4.7
2409605	RN	Pedra Preta		-36.103135819	-5.5819091562	Angicos	Central Potiguar	2590	2550	294985	8.78	20418	2550	NA	19116	17581	17203	14428	13115	12594	10976	9075	7974	7435	6898	6221	5262	4658	3869	NA	NA	NA	NA	NA	NA	3.09	3.4	3.5	3.5	3.5	9.8	9.83	9.83	9.83	9.8	9.83	9.83	9.84	9.83
2409704	RN	Pedro Avelino		-36.3852292559	-5.5240021821	Angicos	Central Potiguar	7171	6998	952754	7.53	45219	6998	NA	42118	37860	40881	37459	34510	31576	30591	24381	24293	22637	22024	21901	15077	14588	12241	NA	NA	NA	NA	NA	NA	18.5	18.7	18.8	18.8	18.8	18.8	18.82	18.82	18.82	18.82	19.11	19.11	19.12	19.11
2409803	RN	Pedro Velho		-35.2229392417	-6.4331894882	Litoral Sul	Leste Potiguar	14114	14900	192708	73.24	101664	14900	NA	90164	78229	73814	68131	57742	52013	47827	44542	36993	29841	27086	24934	22354	20325	20077	NA	NA	NA	NA	NA	NA	NA	NA	NA	37.7	37.7	45.4	45.36	45.36	45.36	45.36	45.36	45.36	45.37	48.09
2409902	RN	Pendências		-36.7191460403	-5.2567881709	Vale do Açu	Oeste Potiguar	13432	14919	419137	32.05	325042	14919	NA	369347	328110	265985	198010	142129	177752	158974	145397	119478	101141	89443	84066	50432	52521	33792	NA	NA	NA	NA	NA	NA	NA	NA	NA	NA	NA	35.9	37.1	37.55	37.55	38.17	38.16	38.17	38.17	38.17
2410009	RN	Pilões		-38.0444431555	-6.2657224402	Pau Dos Ferros	Oeste Potiguar	3453	3799	82.69	41.76	29871	3799	NA	25246	23802	32947	18322	17732	15483	12942	11731	9387	8900	7454	6203	5418	4429	4084	NA	NA	NA	NA	NA	NA	NA	NA	NA	NA	NA	5.4	5.36	5.36	5.36	3.65	5.35	5.36	5.36	5.36
2410108	RN	Poço Branco		-35.65501177	-5.6188515041	Baixa Verde	Agreste Potiguar	13949	15280	230401	60.54	89509	15280	NA	82757	71652	64827	57422	50562	43212	41413	37470	31773	25510	22961	21237	18302	16123	16266	NA	NA	NA	NA	NA	NA	NA	NA	NA	NA	NA	80	79.97	79.97	79.97	79.97	79.96	79.97	79.97	79.97
2410207	RN	Portalegre		-37.9851948257	-6.0243280135	Pau Dos Ferros	Oeste Potiguar	7320	7861	110054	66.51	47558	7861	NA	46087	43697	38948	36710	30449	26422	23999	19812	16981	16249	14016	13192	11310	10793	10121	NA	NA	NA	NA	NA	NA	NA	NA	NA	NA	NA	5.7	5.69	5.69	5.69	5.69	5.69	5.69	5.7	11.5
2410256	RN	Porto do Mangue		-36.7805380667	-5.0696701522	Vale do Açu	Oeste Potiguar	5217	6691	370346	16.36	207441	6691	NA	249993	272060	282331	200608	137026	242439	234476	307590	313337	221218	121407	97930	33821	34394	17605	0	0	NA	NA	NA	NA	NA	NA	NA	NA	NA	5.3	5.3	5.3	5.3	5.3	5.3	5.3	5.3	5.3
2410306	RN	Presidente Juscelino		-35.7056053224	-6.1049127856	Agreste Potiguar	Agreste Potiguar	8768	9958	167345	52.39	59490	9958	NA	55984	51239	46096	42737	40457	39794	35098	27470	25214	23162	22455	16015	12052	10459	10149	NA	NA	NA	NA	NA	NA	NA	NA	NA	NA	NA	29.7	31.43	32.11	33.09	33.09	36.52	36.52	38.1	38.09
2410405	RN	Pureza		-35.5622682321	-5.4659185859	Litoral Nordeste	Leste Potiguar	8424	9451	504295	16.7	61936	9451	NA	65568	53459	50961	43459	38992	35529	31949	27351	22630	20556	17995	15011	14394	12659	11705	NA	NA	NA	NA	NA	NA	6.59	6.7	6.8	6.8	8.6	15	15.03	15.03	15.03	15.03	15.03	15.03	15.04	15.03
2410504	RN	Rafael Fernandes		-38.2225028857	-6.1864951981	Pau Dos Ferros	Oeste Potiguar	4692	5078	78231	59.98	33147	5078	NA	31341	27611	25207	22842	20471	17613	16734	14626	13521	13108	10076	9073	7836	7056	6229	NA	NA	NA	NA	NA	NA	NA	NA	NA	NA	NA	4.7	4.7	4.7	4.7	4.7	4.69	4.7	4.7	4.7
2410603	RN	Rafael Godeiro		-37.7159740682	-6.0782966478	Umarizal	Oeste Potiguar	3063	3224	100073	30.61	22329	3224	NA	21466	19185	16937	14760	14317	13899	11924	9974	8402	7392	6396	5762	5097	4863	4665	NA	NA	NA	NA	NA	NA	NA	NA	NA	NA	NA	4.6	4.6	4.6	4.6	4.6	4.6	4.6	4.6	4.6
2410702	RN	Riacho da Cruz		-37.9502747099	-5.935802522	Pau Dos Ferros	Oeste Potiguar	3165	3526	127223	24.88	24037	3526	NA	22154	19617	17367	14423	13947	12884	11220	8734	7608	6649	5877	5446	4760	4107	4032	NA	NA	NA	NA	NA	NA	NA	NA	NA	NA	NA	4.5	4.49	4.49	4.49	4.49	4.48	4.49	4.49	4.49
2410801	RN	Riacho de Santana		-38.3148330294	-6.2647305468	Serra de São Miguel	Oeste Potiguar	4156	4278	128106	32.44	30236	4278	NA	26933	25035	23161	21010	19305	18393	16408	13949	12536	10816	9503	8366	7512	6590	6380	NA	NA	NA	NA	NA	NA	NA	NA	NA	NA	NA	12.3	12.26	12.26	12.26	12.26	12.26	12.26	12.27	12.26
2410900	RN	Riachuelo		-35.8262747639	-5.8139469647	Agreste Potiguar	Agreste Potiguar	7067	7970	262887	26.88	52349	7970	NA	49977	46118	40862	32286	28455	27170	24922	19490	17332	15835	13239	12056	11283	9825	8022	NA	NA	NA	NA	NA	NA	NA	NA	NA	NA	NA	24.8	24.83	26.03	26.03	26.03	26.02	26.03	26.03	26.03
2411007	RN	Rodolfo Fernandes		-38.0628743291	-5.7879936117	Pau Dos Ferros	Oeste Potiguar	4418	4546	154.84	28.53	30514	4546	NA	29071	23955	23653	20867	20121	17802	16505	13746	12284	11090	11346	10704	8271	7183	8502	NA	NA	NA	NA	NA	NA	NA	NA	7.9	8	8	8	7.95	7.95	7.95	7.95	7.95	7.95	7.96	7.95
2411056	RN	Tibau		-37.2513026681	-4.8414374104	Mossoró	Oeste Potiguar	3687	4060	169237	21.79	62983	4060	NA	56103	49585	47610	37936	36132	51457	42708	28564	23883	19323	16356	15344	13052	11183	8763	0	0	NA	NA	NA	NA	NA	NA	NA	NA	NA	40.4	40.39	40.39	40.39	40.39	40.39	40.39	40.4	40.39
2411106	RN	Ruy Barbosa		-35.9354841632	-5.879428941	Borborema Potiguar	Agreste Potiguar	3595	3673	125809	28.58	25728	3673	NA	23985	22200	21698	17656	17593	16589	14690	12642	11746	10394	8601	7315	6288	5262	5217	NA	NA	NA	NA	NA	NA	NA	NA	NA	NA	NA	3.4	3.44	3.44	3.44	3.44	3.44	3.44	3.45	3.44
2411205	RN	Santa Cruz		-36.0205165703	-6.2300756234	Borborema Potiguar	Agreste Potiguar	35797	39300	624356	57.33	384192	39300	NA	342496	294413	258223	190549	161014	144678	133762	110192	100011	92029	77286	71043	63727	55009	50132	NA	NA	NA	NA	NA	NA	50	56	60	58.2	58.3	62	63.02	64.03	NA	68.02	70.5	75.5	81.5	83
2411403	RN	Santana do Matos		-36.6541049651	-5.9577271554	Serra de Santana	Central Potiguar	13809	13445	1425364	9.73	141628	13445	NA	99175	100269	94986	151343	75748	64924	64705	62987	51090	43759	38967	32250	25594	22244	19348	NA	NA	NA	NA	NA	NA	13.3	13.2	13.3	13.4	13.4	13.4	13.87	13.87	13.87	13.87	13.87	13.87	13.88	13.87
2411429	RN	Santana do Seridó		-36.7368516419	-6.7701517529	Seridó Oriental	Central Potiguar	2526	2688	188403	13.41	31750	2688	NA	30715	29515	22736	18570	15746	13760	12151	9720	8903	7384	6730	6373	4970	4469	4272	NA	NA	NA	NA	NA	NA	NA	NA	NA	NA	NA	3	2.98	2.98	2.98	2.98	2.98	2.98	2.99	2.98
2411502	RN	Santo Antônio		-35.475136984	-6.3051739213	Agreste Potiguar	Agreste Potiguar	22216	24045	301082	73.79	170013	24045	NA	162643	139731	127374	107847	98743	88051	80711	67481	58388	50999	45458	46143	36915	32283	36259	NA	NA	NA	NA	NA	NA	NA	NA	34.6	35.6	37.7	46.2	46.3	46.3	46.3	46.3	47.77	47.78	47.78	47.78
2411601	RN	São Bento do Norte		-36.0354313534	-5.0595010601	Macau	Central Potiguar	2975	2875	288725	10.3	43763	2875	NA	38139	30340	26414	24756	22974	19248	18305	16498	21954	13345	12021	9257	7424	6328	6004	NA	NA	NA	NA	NA	NA	7.09	7.8	7.9	7.9	7.9	9	8.99	8.99	8.99	8.99	8.98	8.99	8.99	8.99
2411700	RN	São Bento do Trairí		-36.0868875014	-6.3444812167	Borborema Potiguar	Agreste Potiguar	3905	4372	190818	20.46	27737	4372	NA	26135	22465	22339	18102	18457	16883	14702	12173	10487	10186	8027	6929	5840	5015	4573	NA	NA	NA	NA	NA	NA	NA	NA	NA	NA	NA	NA	7.55	7.55	7.55	7.55	7.55	7.55	7.55	7.55
2411809	RN	São Fernando		-37.1854030398	-6.383861073	Seridó Ocidental	Central Potiguar	3401	3603	404428	8.41	43183	3603	NA	38860	33296	28228	23905	24081	18853	18288	16528	13790	12064	10876	9029	9211	8272	8449	NA	NA	NA	NA	NA	NA	NA	NA	NA	NA	NA	3.8	3.78	3.78	3.78	3.78	3.77	3.78	3.78	3.78
2411908	RN	São Francisco do Oeste		-38.1692961808	-6.0006365705	Pau Dos Ferros	Oeste Potiguar	3874	4206	75588	51.25	30216	4206	NA	28506	23561	22028	18421	17692	15868	13667	11449	10561	9249	7780	7262	6313	5257	5035	NA	NA	NA	NA	NA	NA	NA	NA	NA	NA	NA	17.3	17.31	17.31	17.31	17.31	17.3	17.31	17.31	NA
2412005	RN	São Gonçalo do Amarante		-35.3311560931	-5.7895555402	Macaíba	Leste Potiguar	87668	99724	249124	351.91	1630595	99724	NA	1560568	1338453	1418118	1380003	996688	1186442	1053568	946026	789933	668091	634145	561285	260433	193859	185691	NA	NA	NA	NA	110.3	113	120	130.7	134	148	150	152	190	270	330	344	367	402	3000	315
2412104	RN	São João do Sabugi		-37.204139658	-6.71122435	Seridó Ocidental	Central Potiguar	5922	6240	277011	21.38	46926	6240	NA	44404	37974	34704	30176	26889	23110	21046	18998	16677	15726	14550	13467	11888	10675	9893	NA	NA	NA	NA	NA	NA	NA	NA	NA	NA	NA	9.1	9.12	9.12	9.12	9.12	9.12	9.12	9.13	9.12
2412203	RN	São José de Mipibu		-35.2402746487	-6.0704657116	Macaíba	Leste Potiguar	39776	43598	290331	137	648295	43598	NA	606617	559726	464421	409696	325194	307462	267511	223222	179364	145084	127699	108165	73432	63031	58360	NA	NA	NA	NA	NA	NA	NA	NA	NA	NA	NA	55.4	55.4	55.4	58.78	60.39	60.39	60.4	60.39	60.39
2412302	RN	São José do Campestre		-35.7121150331	-6.3155639806	Borborema Potiguar	Agreste Potiguar	12356	12971	341115	36.22	77136	12971	NA	66993	62316	58676	52468	50677	47561	42801	31886	30607	26584	25249	23749	20740	18039	16811	NA	NA	NA	NA	NA	NA	NA	NA	NA	NA	NA	51.1	52.09	52.09	52.09	52.09	52.08	52.09	53.64	53.64
2412401	RN	São José do Seridó		-36.8832588929	-6.4487985346	Seridó Oriental	Central Potiguar	4231	4605	174505	24.25	54583	4605	NA	48960	44008	38316	31488	26190	23330	19498	17815	15747	13300	11431	10356	9261	7793	8069	NA	NA	NA	NA	NA	NA	NA	NA	NA	NA	NA	9.1	9.12	9.12	9.12	9.12	9.12	9.12	9.13	9.12
2412500	RN	São Miguel		-38.4963439737	-6.2123429186	Serra de São Miguel	Oeste Potiguar	22157	23444	166233	129.05	180860	23444	NA	159930	140666	121628	105323	94180	86687	78073	67001	58264	54010	48842	43399	37170	33234	31410	NA	NA	NA	NA	NA	NA	NA	NA	NA	NA	NA	30.1	30.13	30.13	30.13	30.13	30.12	30.13	30.13	30.13
2412559	RN	São Miguel do Gostoso		-35.6412835112	-5.1228571163	Litoral Nordeste	Leste Potiguar	8670	9518	343547	25.22	87366	9518	NA	66706	58774	54149	45880	44380	38651	36877	31524	25498	22406	21638	16070	13544	11896	11509	0	0	NA	NA	NA	NA	NA	NA	NA	NA	NA	NA	NA	2.07	2.07	2.07	2.07	2.07	2.08	2.07
2412609	RN	São Paulo do Potengi		-35.7643696369	-5.8998203338	Agreste Potiguar	Agreste Potiguar	15843	17407	240425	65.9	125628	17407	NA	127173	127080	108804	99422	70957	62256	57198	49698	44703	39881	34367	31010	28624	24546	22058	NA	NA	NA	NA	NA	NA	NA	NA	NA	40.9	43.5	44.5	45.48	45.48	45.8	45.8	45.79	45.8	45.8	45.8
2412708	RN	São Pedro		-35.6403110302	-5.8979802825	Agreste Potiguar	Agreste Potiguar	6235	6177	195238	31.94	47159	6177	NA	44482	41554	37514	30789	28055	26316	22850	19719	18309	18447	15667	13642	11987	10311	9214	NA	NA	NA	NA	NA	NA	NA	NA	NA	NA	NA	11.89	11.89	11.89	11.89	12.39	12.38	12.39	12.39	12.39
2412807	RN	São Rafael		-36.8903975641	-5.8009342266	Vale do Açu	Oeste Potiguar	8111	8345	469101	17.29	58589	8345	NA	58737	50272	43695	39869	37696	32686	29145	25179	22306	19841	18332	16618	14658	13792	13058	NA	NA	NA	NA	NA	NA	NA	NA	NA	NA	NA	23.03	23.03	23.03	23.03	34.03	34.03	34.03	34.04	34.03
2412906	RN	São Tomé		-36.0736631486	-5.9730223471	Borborema Potiguar	Agreste Potiguar	10827	11214	862585	12.55	72829	11214	NA	69262	58356	51411	43973	41047	38629	34497	28858	25762	23133	20566	19188	18348	16123	15053	NA	NA	NA	NA	NA	NA	NA	NA	NA	18	18	18	17.96	20.12	20.12	21.44	21.43	21.44	21.44	21.44
2413003	RN	São Vicente		-36.6886618517	-6.2149638782	Serra de Santana	Central Potiguar	6028	6435	197817	30.47	43310	6435	NA	42956	37209	33519	27494	26070	25170	20739	17990	15096	13627	13256	12696	10690	9556	8152	NA	NA	NA	NA	NA	NA	NA	NA	NA	NA	NA	8.3	8.31	8.31	8.31	8.31	8.31	8.31	8.32	8.31
2413102	RN	Senador Elói de Souza		-35.6956637752	-6.0362264288	Agreste Potiguar	Agreste Potiguar	5637	6138	167608	33.63	35491	6138	NA	33310	31501	28105	24362	23023	21682	20624	16986	17300	17214	12674	10854	9223	8416	7348	NA	NA	NA	NA	NA	NA	NA	NA	NA	NA	NA	10.8	10.84	10.84	10.84	10.84	10.84	10.84	10.85	10.84
2413201	RN	Senador Georgino Avelino		-35.124176228	-6.1586943344	Litoral Sul	Leste Potiguar	3924	4373	25934	151.31	80068	4373	NA	72925	59018	47871	46310	43583	36468	34557	29800	27103	21623	21803	14498	6594	5682	5405	NA	NA	NA	NA	NA	NA	NA	NA	NA	NA	NA	8	8.03	8.03	8.98	8.98	8.97	8.98	6.1	6.1
2413300	RN	Serra de São Bento		-35.7034898199	-6.4153669923	Borborema Potiguar	Agreste Potiguar	5743	5877	96627	59.43	33400	5877	NA	31080	27253	25946	23481	21636	18906	17501	13889	13113	11583	9670	7987	8533	7609	6780	NA	NA	NA	NA	NA	NA	NA	NA	NA	NA	NA	NA	6.18	6.18	6.18	6.18	6.18	6.18	6.19	6.18
2413359	RN	Serra do Mel		-37.0413013452	-5.1652413482	Mossoró	Oeste Potiguar	10287	11675	620241	16.69	120740	11675	NA	119733	115959	117509	74673	76131	76698	67974	64810	50621	43825	34834	33416	19066	19392	13684	NA	NA	NA	NA	NA	NA	NA	NA	NA	NA	NA	NA	NA	NA	NA	NA	NA	NA	NA	NA
2413409	RN	Serra Negra do Norte		-37.3949730106	-6.6639843364	Seridó Ocidental	Central Potiguar	7770	8152	562396	13.82	64406	8152	NA	59261	51983	45438	37069	31966	29672	26739	25162	21709	21125	19068	18298	14532	13248	11566	NA	NA	NA	NA	NA	NA	NA	NA	NA	NA	NA	15.4	16.1	16.7	17	17	20	20.2	20.2	20.3
2413508	RN	Serrinha		-35.501343234	-6.2770915257	Agreste Potiguar	Agreste Potiguar	6581	6470	193351	34.04	47738	6470	NA	44749	39371	36316	32263	32763	30421	28623	26009	20910	18492	16436	13060	12562	9960	9332	NA	NA	NA	NA	NA	NA	NA	NA	NA	NA	NA	4.5	4.55	4.55	4.55	4.55	4.54	4.55	4.55	4.55
2413557	RN	Serrinha dos Pintos		-37.9615790489	-6.1141293698	Umarizal	Oeste Potiguar	4540	4819	122375	37.02	31244	4819	NA	28095	24818	23255	21971	20807	18846	17523	14344	12680	11958	10121	9403	7303	6428	5679	0	0	NA	NA	NA	NA	NA	NA	NA	NA	NA	6.4	6.43	6.43	6.43	6.43	6.42	6.43	6.43	6.43
2413607	RN	Severiano Melo		-37.956580706	-5.7781877653	Pau Dos Ferros	Oeste Potiguar	5752	3517	157.85	36.44	40992	3517	NA	40449	36027	36359	31085	29547	28977	28638	29932	30250	32319	25721	28206	17298	15681	14191	NA	NA	NA	NA	NA	9.69	9.69	9.6	9.7	9.7	9.7	12.2	12.16	12.16	12.16	12.16	12.16	12.16	12.17	12.16
2413706	RN	Sítio Novo		-35.9104491799	-6.1040915828	Borborema Potiguar	Agreste Potiguar	5020	5481	213459	23.52	32961	5481	NA	31075	27610	25633	23377	23007	21597	19044	14937	13108	12017	10616	9633	7874	6788	6650	NA	NA	NA	NA	NA	NA	NA	NA	NA	NA	NA	8.3	8.31	8.31	9.81	9.81	9.8	9.81	9.81	9.81
2413805	RN	Taboleiro Grande		-38.0435675406	-5.9267522922	Pau Dos Ferros	Oeste Potiguar	2317	2542	124093	18.67	20572	2542	NA	19318	16831	15198	12960	13046	13071	11586	8414	7461	6549	6209	5778	4277	4014	3792	NA	NA	NA	NA	NA	NA	NA	NA	NA	NA	NA	2.2	2.18	5.95	5.95	5.95	5.95	5.95	5.96	5.95
2413904	RN	Taipu		-35.5988465613	-5.6196666753	Litoral Nordeste	Leste Potiguar	11836	12398	352818	33.55	101460	12398	NA	111438	110146	100043	80556	71459	70341	68761	61106	47539	41706	36919	27643	21901	20027	18687	NA	NA	NA	NA	NA	NA	14.39	20.6	20.7	23.6	26.2	26.2	27.83	29.63	29.63	30.59	31.58	31.59	31.59	31.59
2414001	RN	Tangará		-35.8001895983	-6.1973573683	Borborema Potiguar	Agreste Potiguar	14175	15700	356834	39.72	111872	15700	NA	107650	98253	84693	72404	59184	56954	47942	46901	40535	33033	30327	25465	24058	20252	17153	NA	NA	NA	NA	NA	25.89	25.89	25.8	26.8	29.7	33	38.1	39.73	43.07	43.07	45.14	45.13	45.14	45.14	45.14
2414100	RN	Tenente Ananias		-38.1792978897	-6.4775437122	Pau Dos Ferros	Oeste Potiguar	9883	10731	223671	44.19	72447	10731	NA	68562	61241	54202	44942	38965	35140	30630	24393	21462	19580	16676	15748	14016	12252	11189	NA	NA	NA	NA	NA	NA	NA	NA	NA	NA	NA	9.3	10.4	10.4	10.4	10.4	10.4	10.4	10.4	10.4
2414159	RN	Tenente Laurentino Cruz		-36.7206601449	-6.1472301595	Serra de Santana	Central Potiguar	5406	5835	68556	72.68	39726	5835	NA	38540	35504	32248	25820	24159	20427	18485	17254	13853	12222	12391	10588	8357	7619	6763	0	0	NA	NA	NA	NA	NA	NA	NA	NA	NA	10.4	10.4	10.4	10.4	10.4	10.4	10.4	10.4	10.4
2414209	RN	Tibau do Sul		-35.0926003672	-6.1880717593	Litoral Sul	Leste Potiguar	11385	13609	101822	111.81	258434	13609	NA	223628	183132	159377	143265	137721	107265	100514	83619	62677	54473	46663	32889	16416	13952	10622	NA	NA	NA	NA	NA	2.9	2.9	2.8	2.9	2.9	2.9	12.5	12.48	12.48	12.48	12.48	12.47	12.48	12.48	12.48
2414308	RN	Timbaúba dos Batistas		-37.2713399064	-6.4632892631	Seridó Ocidental	Central Potiguar	2295	2428	135454	16.94	23270	2428	NA	21011	16286	14665	14320	14338	11057	9848	8911	7910	6779	5645	5286	4396	4116	3839	NA	NA	NA	NA	NA	NA	NA	NA	NA	NA	NA	4.5	4.53	4.53	4.53	4.53	4.53	4.53	4.54	4.53
2414407	RN	Touros		-35.4552931657	-5.2026068014	Litoral Nordeste	Leste Potiguar	31089	33778	838.87	37.07	355501	33778	NA	310227	259813	208607	195080	172521	148996	141021	134065	112883	99279	90254	68123	57396	53689	46181	NA	NA	NA	NA	141.82	50.13	50.13	NA	NA	NA	NA	54.5	NA	60.33	75.33	0.33	1	76.33	32.55	32.55
2414456	RN	Triunfo Potiguar		-37.1837968506	-5.8669590186	Médio Oeste	Oeste Potiguar	3368	3346	268726	12.53	33040	3346	NA	31533	21161	20008	17494	15570	14168	13761	12157	10127	8748	8091	7376	6192	5635	5184	0	0	NA	NA	NA	NA	NA	NA	NA	NA	NA	8	8	8	8	8	8	8	8	8
2414506	RN	Umarizal		-37.8132584901	-5.9899019796	Umarizal	Oeste Potiguar	10659	10808	213584	49.91	100959	10808	NA	95541	82984	67414	53106	49340	42815	40940	39970	36155	31512	30610	27467	22991	20775	19094	NA	NA	NA	NA	NA	NA	27	26.9	27.1	27.1	27.1	27.1	27.1	27.1	27.1	27.1	27.09	27.1	27.1	27.1
2414605	RN	Upanema		-37.260146942	-5.6417976593	Médio Oeste	Oeste Potiguar	12992	14448	873.14	14.87	159627	14448	NA	158405	137145	116076	87544	79874	95150	90369	75776	68170	60276	59436	59759	37062	34750	26059	NA	NA	NA	NA	NA	NA	10.5	14.3	14.4	19.9	21.3	21.3	21.32	21.32	22.73	22.73	23.83	23.83	23.84	23.83
2414704	RN	Várzea		-35.3747906644	-6.3487998907	Agreste Potiguar	Agreste Potiguar	5236	5534	72684	72.04	34843	5534	NA	34167	28943	27130	25568	22061	18340	16903	14280	12591	10673	9693	9031	8967	11441	11473	NA	NA	NA	NA	NA	NA	NA	NA	NA	NA	NA	5.7	5.68	16.43	16.43	16.43	16.43	16.43	16.44	16.43
2414753	RN	Venha-Ver		-38.4912301677	-6.3194228369	Serra de São Miguel	Oeste Potiguar	3821	4154	71621	53.35	27833	4154	NA	24455	21862	19794	16470	17552	17434	15795	13004	12664	11500	9216	8059	5537	4760	4240	0	0	NA	NA	NA	NA	NA	NA	NA	NA	NA	5	4.99	4.99	4.99	5	4.98	4.99	4.99	4.99
2414803	RN	Vera Cruz		-35.4281095272	-6.0456084818	Agreste Potiguar	Agreste Potiguar	10719	12196	83.89	127.77	83643	12196	NA	76841	66390	57844	49826	46509	42362	40274	32157	28364	25463	24325	22209	15971	15109	15248	NA	NA	NA	NA	NA	NA	NA	NA	NA	NA	NA	19.8	19.77	19.77	19.77	19.77	19.77	19.77	19.78	19.77
2414902	RN	Viçosa		-37.947409016	-5.9918571747	Pau Dos Ferros	Oeste Potiguar	1618	1722	37905	42.69	13107	1722	NA	12021	11566	10695	9051	9353	8444	8011	6758	5781	5280	4720	4240	3318	2938	2667	NA	NA	NA	NA	NA	NA	NA	NA	NA	NA	NA	4.9	4.88	4.88	4.88	4.88	4.88	4.88	4.89	4.88
2415008	RN	Vila Flor		-35.0761274954	-6.3127918709	Litoral Sul	Leste Potiguar	2872	3145	47656	60.27	27392	3145	NA	26248	22603	20263	18599	17737	15260	14498	13283	11495	9051	8318	6854	5541	4278	4409	NA	NA	NA	NA	NA	NA	NA	NA	NA	NA	NA	4.7	4.72	4.72	4.72	4.72	4.72	4.72	4.73	4.72
2500106	PB	Água Branca		-37.6422090443	-7.5110701506	Serra do Teixeira	Sertão Paraibano	9449	10172	236608	39.94	64676	10172	NA	54926	49023	44489	40110	36588	31976	27245	24770	19615	17961	18100	14239	11512	11234	9228	NA	NA	NA	NA	NA	NA	NA	NA	5.1	5.2	5.15	5.15	5.16	5.16	5.16	5.16	5.16	5.62	5.62	5.62
2500205	PB	Aguiar		-38.1775818446	-7.0948057625	Piancó	Sertão Paraibano	5530	5567	344708	16.04	37849	5567	NA	35153	31362	28877	25768	24192	22190	18897	17367	15175	13193	12754	10942	8915	8087	8590	NA	NA	NA	NA	NA	NA	NA	NA	NA	NA	4.94	4.94	4.94	4.94	4.94	4.94	4.94	4.94	4.94	4.94
2500304	PB	Alagoa Grande		-35.6338919827	-7.036775	Brejo Paraibano	Agreste Paraibano	28479	28604	320563	88.84	211611	28604	NA	195412	172724	164281	139060	122112	117880	95983	83935	73430	68992	65834	52967	50614	49661	46224	NA	NA	44.4	44	NA	44	44	45	44.9	45	49.79	49.79	49.79	49.79	49.79	49.79	49.79	50.02	50.02	50.02
2500403	PB	Alagoa Nova		-35.7594565398	-7.0577988253	Brejo Paraibano	Agreste Paraibano	19681	20596	122255	160.98	224293	20596	NA	237754	167736	177696	139938	148792	127179	110526	114743	95171	73324	83072	57007	39622	30194	29580	NA	NA	NA	NA	NA	NA	NA	NA	NA	10.2	10.76	11.74	11.74	11.74	11.74	11.74	11.74	11.74	11.74	11.94
2500502	PB	Alagoinha		-35.5454913506	-6.9481404046	Guarabira	Agreste Paraibano	13576	14376	96.98	139.99	84102	14376	NA	71854	72202	63842	56027	49422	36191	38478	35953	31503	28110	25354	21048	19974	16697	17231	NA	NA	NA	NA	13.92	NA	14	14	14	14	NA	46	48	48	48	48	48	53.67	53.67	53.67
2500536	PB	Alcantil		-36.0606043309	-7.7414770383	Cariri Oriental	Borborema	5239	5475	305394	17.15	35465	5475	NA	31086	27542	26069	24458	22955	20693	17937	17326	15946	13061	12849	10138	9472	7698	6475	0	0	NA	NA	NA	NA	NA	NA	NA	NA	NA	NA	NA	NA	NA	NA	NA	NA	NA	10
2500577	PB	Algodão de Jandaíra		-36.0060933988	-6.9046940378	Curimataú Ocidental	Agreste Paraibano	2366	2488	220248	10.74	21113	2488	NA	18500	17422	16571	13798	12510	12936	10596	8900	7992	7063	6444	5142	4180	5604	3272	0	0	NA	NA	NA	NA	NA	NA	NA	NA	1.82	1.82	1.82	1.82	1.82	1.82	1.82	1.82	1.82	NA
2500601	PB	Alhandra		-34.9119851554	-7.4329953022	Litoral Sul	Mata Paraibana	18007	19412	182663	98.58	715033	19412	NA	599945	376270	263689	238949	231757	186020	181198	160890	147039	115558	120507	110154	100296	53776	45431	NA	NA	NA	NA	NA	NA	9	12	12.4	12.5	16.57	16.57	16.58	16.58	16.58	16.58	16.58	19.68	19.93	20.03
2500700	PB	São João do Rio do Peixe		-38.4454535708	-6.7344308283	Cajazeiras	Sertão Paraibano	18201	17934	473752	38.36	139391	17934	NA	127291	112870	104095	93959	86950	71345	57437	55259	53442	44772	38629	38927	28899	27491	25070	NA	NA	NA	NA	NA	NA	NA	NA	20	NA	23.75	23.75	23.76	23.76	23.76	23.76	23.76	27.17	28.75	NA
2500734	PB	Amparo		-37.0647752481	-7.5672115216	Cariri Ocidental	Borborema	2088	2229	121984	17.12	17079	2229	NA	16150	13686	12119	10662	9968	9947	8966	8475	7492	5635	5349	4714	3750	3141	4635	0	0	NA	NA	NA	NA	NA	NA	NA	NA	NA	NA	NA	NA	NA	NA	NA	18.4	3	3
2500775	PB	Aparecida		-38.0833382545	-6.7836951415	Sousa	Sertão Paraibano	7676	8348	295705	25.96	64115	8348	NA	53873	48920	40973	35073	33042	28696	23543	22768	19475	16771	14347	12102	9459	7492	8261	0	0	NA	NA	NA	NA	NA	NA	NA	NA	5.4	5.4	5.4	5.4	5.4	5.4	5.4	5.82	5.82	6.54
2500809	PB	Araçagi		-35.3832990883	-6.8516966175	Guarabira	Agreste Paraibano	17224	17061	231155	74.51	126009	17061	NA	116303	102483	92097	82993	74945	67748	59502	57741	53694	44285	39048	33419	48643	32860	35674	NA	NA	NA	NA	1	NA	NA	NA	NA	NA	NA	NA	NA	13.89	13.89	13.89	13.89	13.89	13.89	15.41
2500908	PB	Arara		-35.7595417216	-6.8261917212	Curimataú Ocidental	Agreste Paraibano	12653	13448	99111	127.66	78169	13448	NA	72036	63768	58506	51671	47771	45599	37617	33764	29775	27252	23796	19339	16794	16281	14492	NA	NA	NA	NA	NA	NA	NA	NA	NA	12.2	12.13	12.13	12.13	12.13	12.13	12.13	12.13	12.39	12.39	12.39
2501005	PB	Araruna		-35.7359805119	-6.5314470213	Curimataú Oriental	Agreste Paraibano	18879	20237	241302	76.83	128579	20237	NA	116358	104479	98026	86241	82078	76709	67609	59784	51853	45900	42890	33195	32302	30862	26665	NA	NA	NA	NA	NA	NA	NA	19	19.3	19.9	19.79	19.79	19.8	19.8	19.8	19.8	19.8	19.8	19.8	19.8
2501104	PB	Areia		-35.7033914011	-6.965515	Brejo Paraibano	Agreste Paraibano	23829	22940	266596	88.42	184023	22940	NA	164224	142751	133016	122687	112160	102690	89281	81646	68548	67940	64941	56792	51578	47754	40421	NA	NA	NA	NA	NA	NA	NA	26	26.4	26.5	26.52	26.52	26.52	26.52	26.52	26.52	26.52	26.52	26.52	26.62
2501153	PB	Areia de Baraúnas		-36.9435079584	-7.123695013	Patos	Sertão Paraibano	1927	2137	112089	20	14544	2137	NA	13103	12666	11448	10048	9592	8325	6719	6649	5880	5134	4530	3726	3471	2786	2418	0	0	NA	NA	NA	NA	NA	NA	NA	NA	NA	NA	NA	NA	NA	NA	NA	NA	1.62	1.62
2501203	PB	Areial		-35.9228094313	-7.0499610887	Esperança	Agreste Paraibano	6470	6938	35641	195.22	46125	6938	NA	40094	33911	30090	26484	24003	23093	19584	18629	15739	14787	12190	11666	9636	9332	8527	NA	NA	NA	NA	NA	NA	NA	9	9.5	9.5	9.47	9.47	9.47	9.47	9.47	9.47	9.47	9.47	9.47	9.47
2501302	PB	Aroeiras		-35.7155929489	-7.5484620227	Umbuzeiro	Agreste Paraibano	19082	19178	374697	50.93	116959	19178	NA	106980	93966	88516	79116	74157	61390	54101	50042	40612	38315	34281	28092	26655	23407	21343	NA	NA	NA	NA	NA	11	11	11	10.6	10.6	10.64	10.64	10.64	10.64	10.64	10.64	10.64	10.64	10.64	NA
2501351	PB	Assunção		-36.7331874761	-7.0763269437	Cariri Ocidental	Borborema	3522	3876	126428	27.86	28729	3876	NA	25626	23960	21728	18925	17052	14953	14192	11257	8868	7754	6882	5892	5018	4328	3364	0	0	NA	NA	NA	NA	NA	NA	NA	NA	NA	NA	NA	NA	2	NA	NA	NA	NA	NA
2501401	PB	Baía da Traição		-34.949931095	-6.679529123	Litoral Norte	Mata Paraibana	8012	8951	102242	78.27	67233	8951	NA	59113	52109	48430	41548	38377	33003	29470	28275	21885	20223	16990	15549	13913	10790	9863	NA	NA	NA	NA	NA	NA	NA	NA	NA	NA	NA	NA	NA	NA	NA	NA	NA	31	40	NA
2501500	PB	Bananeiras		-35.6315999028	-6.749637275	Brejo Paraibano	Agreste Paraibano	21851	21195	257753	84.72	174659	21195	NA	165214	137026	129821	119264	99234	87921	75299	69802	68601	61584	56423	50159	41996	35123	33289	NA	NA	NA	NA	NA	NA	NA	17	16.6	16.6	16.62	16.62	16.63	16.63	16.63	16.63	16.63	16.63	17.06	17.06
2501534	PB	Baraúna		-36.253041353	-6.6424050352	Seridó Oriental Paraibano	Borborema	4220	4843	50582	83.43	31168	4843	NA	27644	24417	23918	20935	19092	19091	15032	14283	11064	9819	9570	8048	5313	6363	4065	0	0	NA	NA	NA	NA	NA	NA	NA	NA	NA	NA	NA	NA	NA	NA	NA	NA	NA	NA
2501575	PB	Barra de Santana		-35.9963140811	-7.5228337806	Cariri Oriental	Borborema	8206	8245	374374	21.77	52635	8245	NA	46513	39480	38227	34783	33168	29151	23679	22489	20136	16988	15042	12982	15271	11092	11740	0	0	NA	NA	NA	NA	NA	NA	NA	NA	1.46	1.46	1.46	1.46	1.46	1.46	1.46	1.46	1.46	1.46
2501609	PB	Barra de Santa Rosa		-36.0597726422	-6.7202526776	Curimataú Ocidental	Agreste Paraibano	14157	15286	775655	18.25	103177	15286	NA	96562	83043	73862	69321	61249	57252	47099	41621	35935	33698	31073	25178	17626	18405	18035	NA	NA	NA	NA	NA	NA	NA	12	11.6	11.8	11.72	11.72	11.73	11.73	11.73	11.73	11.73	11.73	11.73	12.73
2501708	PB	Barra de São Miguel		-36.3215359678	-7.7526706262	Cariri Oriental	Borborema	5611	5943	595213	9.43	38754	5943	NA	35012	30631	29412	26528	23645	20647	18155	16351	14515	13101	12615	13518	9828	8196	8285	NA	NA	NA	NA	NA	NA	NA	NA	NA	NA	4.61	4.61	4.62	4.62	4.62	4.62	4.62	4.62	4.62	NA
2501807	PB	Bayeux		-34.9291858201	-7.132276485	João Pessoa	Mata Paraibana	99716	96583	27536	3118.76	1080912	96583	NA	935970	916982	856558	806091	693162	599670	548972	500723	416049	398755	387815	327619	262479	237335	233780	NA	65	96	96	96	96	98	102	103.4	104	103.88	103.88	103.89	103.89	103.89	103.89	103.89	104.57	104.76	104.82
2501906	PB	Belém		-35.5362740821	-6.6940426098	Guarabira	Agreste Paraibano	17093	17640	100153	170.67	135792	17640	NA	122209	107232	94578	80795	80929	71777	63545	57369	50301	43058	39894	31693	30741	27596	26669	NA	NA	NA	NA	NA	NA	NA	NA	NA	19	22.96	22.96	22.97	22.97	22.97	22.97	22.97	23.67	24.03	25.77
2502003	PB	Belém do Brejo do Cruz		-37.5395024823	-6.1885749977	Catolé do Rocha	Sertão Paraibano	7143	7334	601167	11.84	50868	7334	NA	43466	38239	35266	30744	28141	24897	21140	18525	16025	13741	13041	10805	9338	8196	7891	NA	NA	NA	NA	NA	NA	NA	NA	13.8	13.8	14.19	14.19	14.19	14.19	14.19	14.19	14.19	14.19	14.82	14.82
2502052	PB	Bernardino Batista		-38.5488692212	-6.4535477932	Cajazeiras	Sertão Paraibano	3075	3398	50628	60.74	24502	3398	NA	19890	18084	15881	13678	12748	12167	9797	8785	7296	6477	5550	4728	4139	3521	3043	0	0	NA	NA	NA	NA	NA	NA	NA	NA	NA	NA	NA	NA	NA	NA	NA	8	8.02	2.02
2502102	PB	Boa Ventura		-38.2189508765	-7.4222821453	Itaporanga	Sertão Paraibano	5751	5410	170.58	33.71	33258	5410	NA	30312	27427	25886	23770	22615	21311	16992	18551	14817	12826	11898	10573	8979	8639	7022	NA	NA	NA	NA	NA	NA	NA	NA	NA	6.9	6.9	8.14	8.15	8.15	8.15	8.15	8.15	8.84	9.32	9.64
2502151	PB	Boa Vista		-36.2353736588	-7.2579130806	Campina Grande	Agreste Paraibano	6227	6986	476542	13.07	109822	6986	NA	117910	102341	97239	102994	76165	84991	77720	76271	68518	62962	56402	40660	29063	15108	12147	0	0	NA	NA	NA	NA	NA	NA	NA	NA	3.58	16.11	16.11	16.11	16.11	16.11	16.11	16.11	16.15	16.25
2502201	PB	Bom Jesus		-38.655142807	-6.8179576512	Cajazeiras	Sertão Paraibano	2400	2550	46169	50.39	20073	2550	NA	18220	14567	14020	11572	10427	9132	8201	8297	6631	6242	6064	5732	5165	3382	3080	NA	NA	NA	NA	NA	NA	NA	10	9.8	NA	9.81	9.81	9.81	9.81	9.81	9.81	9.81	10.22	10.64	10.74
2502300	PB	Bom Sucesso		-37.9300236974	-6.445046723	Catolé do Rocha	Sertão Paraibano	5035	4989	184102	27.35	33004	4989	NA	29803	28124	25556	22572	22273	20321	16806	14897	12688	10989	10309	8891	7374	7169	6507	NA	NA	NA	NA	NA	NA	NA	NA	NA	NA	6.45	6.45	6.46	6.46	6.46	6.46	6.46	6.46	6.46	6.46
2502409	PB	Bonito de Santa Fé		-38.5164953051	-7.3107630819	Cajazeiras	Sertão Paraibano	10804	11814	228327	47.32	78522	11814	NA	67990	61620	57545	49028	47853	41957	34412	31325	25413	23033	20931	17943	13555	12970	12809	NA	NA	NA	NA	NA	NA	NA	NA	NA	24.5	26.4	26.4	26.4	26.4	26.4	26.4	26.4	27.22	28.13	28.87
2502508	PB	Boqueirão		-36.1334047507	-7.4826479199	Cariri Oriental	Borborema	16888	17757	374523	45.4	155633	17757	NA	137186	128701	111596	99882	92470	80188	70944	65947	55189	47966	42468	35535	41309	29946	26862	NA	NA	NA	NA	NA	14	17	18	18.3	18.7	18.56	18.56	18.57	18.57	18.57	18.57	18.57	18.57	18.57	18.57
2502607	PB	Igaracy		-38.1466946448	-7.1793192914	Piancó	Sertão Paraibano	6156	6182	192.26	32.02	45514	6182	NA	40189	36718	31231	27236	26152	24303	19714	19762	16567	13450	12373	10382	9538	8771	7177	NA	NA	NA	NA	NA	NA	NA	NA	NA	5.2	5.23	5.23	5.24	5.24	5.24	5.24	5.24	5.31	5.31	5.31
2502706	PB	Borborema		-35.5993759656	-6.8043058831	Brejo Paraibano	Agreste Paraibano	5111	5399	25979	196.74	49350	5399	NA	46719	39297	33790	37373	27798	25245	24944	19537	20654	17564	16908	14900	10604	7995	9612	NA	NA	NA	NA	NA	NA	NA	NA	NA	NA	NA	NA	NA	NA	NA	NA	NA	NA	NA	NA
2502805	PB	Brejo do Cruz		-37.5001626417	-6.3477076068	Catolé do Rocha	Sertão Paraibano	13123	14006	399.02	32.9	94959	14006	NA	84041	72311	65464	60708	54596	46516	38409	33852	28045	25183	22922	20176	17839	15511	14704	NA	NA	NA	NA	NA	NA	NA	NA	NA	18.4	18.39	18.39	18.4	18.4	18.4	18.4	18.4	19.1	19.1	21.3
2502904	PB	Brejo dos Santos		-37.8237101751	-6.3761833082	Catolé do Rocha	Sertão Paraibano	6198	6435	93846	66.04	43631	6435	NA	40305	37958	32765	29259	26048	23776	19996	18178	15306	13678	11928	10509	8826	7393	6621	NA	NA	NA	NA	NA	NA	NA	NA	NA	16.5	16.42	16.42	16.43	16.43	16.43	16.43	16.43	17.29	18.09	18.09
2503001	PB	Caaporã		-34.917850144	-7.5142876414	Litoral Sul	Mata Paraibana	20362	21717	150168	135.59	400550	21717	NA	390225	350596	334257	269041	295486	325238	273331	334232	308261	268816	275752	305001	211296	93378	90716	NA	NA	NA	NA	NA	5.9	NA	NA	NA	NA	NA	NA	12.86	25.86	27.86	30.86	30.86	31.16	33.41	33.41
2503100	PB	Cabaceiras		-36.2843418898	-7.4906698737	Cariri Oriental	Borborema	5035	5511	452925	11.12	38632	5511	NA	35069	32267	28607	25138	23680	21184	17651	16466	14579	12622	11483	9426	8198	7452	6453	NA	NA	NA	NA	NA	NA	NA	NA	NA	NA	4.5	4.5	4.51	4.51	4.51	4.51	4.51	4.51	4.51	4.51
2503209	PB	Cabedelo		-34.8394300208	-6.9669830633	João Pessoa	Mata Paraibana	57944	66858	31915	1815.57	2294113	66858	NA	2030250	1932605	1656032	1564376	1434942	1347688	995977	823753	646766	543967	503434	427129	520848	451862	321959	NA	48	49.1	49	49	50	61	68	68.8	73.2	73.27	73.27	73.27	73.27	73.27	73.27	73.27	73.72	74.53	75.31
2503308	PB	Cachoeira dos Índios		-38.6783031917	-6.9239358528	Cajazeiras	Sertão Paraibano	9546	10191	193068	49.44	91947	10191	NA	78532	69060	63925	59455	54683	54758	44018	43879	41013	32586	29884	20057	15116	13283	14986	NA	NA	NA	NA	NA	NA	NA	NA	NA	NA	5.46	5.46	5.46	5.46	5.46	5.46	5.46	6.36	7.51	8.21
2503407	PB	Cacimba de Areia		-37.1582169542	-7.1284733769	Patos	Sertão Paraibano	3557	3731	220.38	16.14	28040	3731	NA	23811	20292	19202	16978	15576	13596	11832	11533	9388	8603	8072	7408	5870	4992	5086	NA	NA	NA	NA	NA	NA	NA	NA	NA	NA	NA	NA	NA	NA	NA	NA	4.23	6.73	4.23	4.23
2503506	PB	Cacimba de Dentro		-35.7928209014	-6.640016747	Curimataú Oriental	Agreste Paraibano	16748	17153	168107	102.32	101109	17153	NA	91236	83658	75342	71015	55034	61815	51352	45716	40642	37121	33850	25491	22838	23785	20939	NA	NA	NA	NA	NA	NA	NA	NA	NA	13.6	22.18	22.18	22.18	22.18	22.18	22.18	22.18	22.18	22.18	22.18
2503555	PB	Cacimbas		-37.0604021094	-7.2123593026	Serra do Teixeira	Sertão Paraibano	6814	7148	126543	53.85	42129	7148	NA	36349	32930	30958	27897	24421	22530	19159	14120	14866	13201	11734	10479	7801	7145	7287	0	0	NA	NA	NA	NA	NA	NA	NA	NA	NA	NA	2.08	2.08	2.08	2.08	2.08	2.08	2.22	2.22
2503605	PB	Caiçara		-35.4691142821	-6.6174697909	Guarabira	Agreste Paraibano	7220	7288	127914	56.44	55610	7288	NA	50499	45268	41537	34656	32181	29822	25030	22919	20033	18426	16201	14006	12740	10985	10097	NA	NA	NA	NA	NA	NA	NA	NA	8.4	8.7	8.96	8.96	8.96	8.96	8.96	8.96	8.96	8.96	9.01	9.16
2503704	PB	Cajazeiras		-38.5605303718	-6.8904645	Cajazeiras	Sertão Paraibano	58446	61816	565899	103.28	905338	61816	NA	770339	688504	614600	545321	484351	449804	405481	342557	271854	251047	224787	177049	161616	147505	137678	NA	NA	64.9	93	93	95	99	103	103.8	104.5	107.27	107.27	107.27	107.27	107.27	107.27	107.27	123.81	142.7	161.47
2503753	PB	Cajazeirinhas		-37.7991843341	-6.9626928132	Sousa	Sertão Paraibano	3033	3181	287894	10.54	25411	3181	NA	24038	20477	19510	17476	16413	14522	12167	10842	9830	8374	7544	6815	5536	4903	4375	0	0	NA	NA	NA	NA	NA	NA	NA	NA	3.88	3.88	3.88	3.88	3.88	3.88	3.88	4.41	4.41	4.41
2503803	PB	Caldas Brandão		-35.342382092	-7.171751437	Itabaiana	Agreste Paraibano	5637	5986	55854	100.92	48029	5986	NA	46359	43076	32201	32263	31385	30920	28409	24432	19216	15006	12642	10174	9381	8300	8454	NA	NA	NA	NA	NA	NA	NA	NA	NA	NA	8.63	8.63	8.63	8.63	8.63	8.63	8.63	8.68	8.68	8.79
2503902	PB	Camalaú		-36.8316105815	-7.8912420951	Cariri Ocidental	Borborema	5749	5996	543688	10.57	47072	5996	NA	38818	34352	31999	28783	26493	23403	20444	19349	16758	14309	11824	10351	9926	7692	7749	NA	NA	NA	NA	NA	NA	NA	NA	NA	NA	5.72	5.72	5.72	5.72	5.72	5.72	5.72	5.72	5.72	6.43
2504009	PB	Campina Grande		-35.8838591148	-7.22149704	Campina Grande	Agreste Paraibano	385213	407754	593026	648.31	7541055	407754	NA	6574105	6315829	5508642	4992962	4431250	3939214	3459465	3117173	2600630	2260918	2091365	1783544	1491899	1401513	1220995	NA	402	404.7	414	423	438	465	491	500.4	508	560.86	560.86	560.87	560.87	560.87	560.87	560.87	561.96	578.97	625.2
2504033	PB	Capim		-35.1677387141	-6.9108443749	Litoral Norte	Mata Paraibana	5601	6441	78786	71.65	45267	6441	NA	41596	36846	33099	27279	23038	21862	20064	17761	14162	13609	12748	11039	10716	8196	6969	0	0	NA	NA	NA	NA	NA	NA	NA	NA	NA	NA	8.23	8.23	8.23	8.23	8.23	8.23	8.23	8.23
2504074	PB	Caraúbas		-36.4954780727	-7.7310993724	Cariri Oriental	Borborema	3899	4143	497204	7.84	27379	4143	NA	25143	22914	22081	19528	18549	15732	13179	12216	10775	8668	7853	6621	6664	5586	6257	0	0	NA	NA	NA	NA	NA	3	3.2	NA	3.23	3.23	3.23	3.23	3.23	3.23	3.23	3.23	3.23	3.23
2504108	PB	Carrapateira		-38.3442167253	-7.0396542415	Cajazeiras	Sertão Paraibano	2378	2635	54524	43.61	21705	2635	NA	19365	16505	14824	12714	11086	10518	8789	8058	6876	4611	4896	4336	4725	2966	3757	NA	NA	NA	NA	NA	NA	NA	NA	NA	NA	4.33	4.54	4.54	4.54	4.54	4.54	4.54	4.91	5.35	5.35
2504157	PB	Casserengue		-35.8163048295	-6.7837603257	Curimataú Oriental	Agreste Paraibano	7058	7436	201381	35.05	47734	7436	NA	43579	38666	36050	33189	29547	29848	24359	27069	22774	17159	15500	11840	9279	10503	8879	0	0	NA	NA	NA	NA	NA	NA	5.1	NA	5.12	5.12	5.12	5.12	5.12	5.12	5.12	5.12	5.12	5.12
2504207	PB	Catingueira		-37.6107199033	-7.1252097836	Piancó	Sertão Paraibano	4812	4927	529457	9.09	34197	4927	NA	33592	29054	24417	22150	22411	21097	17803	16834	14380	11317	10920	9132	7040	6476	5224	NA	NA	NA	NA	NA	NA	NA	NA	NA	NA	7.42	7.42	7.43	7.43	7.43	7.43	7.43	7.43	7.43	7.43
2504306	PB	Catolé do Rocha		-37.7485000906	-6.346752995	Catolé do Rocha	Sertão Paraibano	28759	30360	552112	52.09	296654	30360	NA	252503	226589	195109	179125	169150	152198	125531	108499	88542	87326	77442	62202	49867	49610	45770	NA	NA	24	16	NA	19	19	22	22.8	25.1	23.41	23.41	23.41	23.41	23.41	23.41	23.41	27.7	30.31	31.5
2504355	PB	Caturité		-36.0206588241	-7.4196183207	Cariri Oriental	Borborema	4543	4810	118.08	38.47	55817	4810	NA	47635	46551	36020	33246	30764	31533	25649	22177	22354	16315	12186	8979	8056	6419	5390	0	0	NA	NA	NA	NA	NA	NA	NA	NA	9.7	9.7	9.71	9.71	9.71	9.71	9.71	9.71	9.71	9.71
2504405	PB	Conceição		-38.5091579595	-7.5602250866	Itaporanga	Sertão Paraibano	18363	18903	579436	31.69	131803	18903	NA	114057	103944	98755	88958	79506	72782	60185	56007	46504	40860	37858	32159	28208	24066	20736	NA	NA	NA	NA	NA	NA	NA	24	24.8	25.2	25.14	25.14	25.14	25.14	25.14	25.14	25.14	29.24	33.04	36.56
2504504	PB	Condado		-37.6039713346	-6.9123067773	Sousa	Sertão Paraibano	6584	6743	279435	23.44	45935	6743	NA	41203	36339	37187	34086	32312	28382	23256	20745	17901	16557	14406	12782	12158	10844	10766	NA	NA	NA	NA	NA	NA	NA	NA	7.3	7.5	7.41	10.16	10.17	10.17	10.17	10.17	10.17	10.81	12.43	13.37
2504603	PB	Conde		-34.9071513371	-7.2635718267	João Pessoa	Mata Paraibana	21400	24380	172.95	123.74	564410	24380	NA	543629	434099	386351	320782	266734	242208	218359	221403	190281	133889	124918	103681	78844	53740	45965	NA	NA	NA	NA	NA	NA	NA	NA	NA	9.4	18.84	18.84	18.85	18.85	18.85	18.85	18.85	18.88	18.97	19.09
2504702	PB	Congo		-36.6615328552	-7.7925707775	Cariri Ocidental	Borborema	4687	4785	333471	14.06	43800	4785	NA	38561	33091	28265	27947	26357	22462	20114	18182	15712	12924	12607	10829	12528	11271	10381	NA	NA	NA	NA	NA	NA	NA	NA	NA	4.4	4.38	4.38	4.39	4.39	4.39	4.39	4.39	4.39	5.04	5.04
2504801	PB	Coremas		-37.9455372752	-7.0169182842	Piancó	Sertão Paraibano	15149	15418	379493	39.92	123649	15418	NA	101975	89764	79540	73727	64842	52729	44517	41220	36819	38782	34774	28963	25293	22985	20005	NA	NA	NA	NA	NA	NA	NA	NA	NA	NA	NA	56	NA	NA	NA	NA	NA	NA	NA	NA
2504850	PB	Coxixola		-36.6048295219	-7.6287969606	Cariri Ocidental	Borborema	1771	1909	169878	10.43	13749	1909	NA	12839	12496	11709	11052	10234	9550	7647	7336	6315	5911	5680	4305	3900	3321	2546	0	0	NA	NA	NA	NA	NA	NA	NA	NA	1.26	1.26	1.27	1.27	1.27	1.27	1.27	1.27	1.27	1.27
2504900	PB	Cruz do Espírito Santo		-35.0914891262	-7.1413369619	Sapé	Mata Paraibana	16257	17389	191104	83.12	117362	17389	NA	106313	93652	88613	81696	69106	56414	48946	50799	46587	49106	43656	33200	33158	25801	24994	NA	NA	NA	NA	NA	NA	NA	NA	NA	18.3	18.31	18.31	18.32	18.32	18.32	18.32	18.32	18.32	18.38	18.78
2505006	PB	Cubati		-36.3479297162	-6.8623606092	Seridó Oriental Paraibano	Borborema	6866	7234	136966	50.13	50493	7234	NA	45383	41144	37336	34380	31347	27025	22809	21694	18320	15732	16110	12718	9855	8263	7847	NA	NA	NA	NA	NA	NA	NA	NA	NA	5.9	5.85	5.85	5.85	5.85	5.85	5.85	5.85	6.48	6.48	6.79
2505105	PB	Cuité		-36.1532081655	-6.4855553012	Curimataú Ocidental	Agreste Paraibano	19978	20337	741.84	26.93	157121	20337	NA	137790	121370	108120	98974	90105	79644	69806	63653	52657	48191	42960	36427	30967	32937	29119	NA	NA	NA	NA	NA	23	23	23	22.9	23.2	23.13	23.13	23.13	23.13	23.13	23.13	23.13	23.13	23.13	23.13
2505204	PB	Cuitegi		-35.5257412327	-6.8958137426	Guarabira	Agreste Paraibano	6889	6815	39302	175.28	43968	6815	NA	39307	32966	32642	29760	26482	23599	20310	18875	16585	14506	12943	11404	10464	9084	8311	NA	NA	NA	NA	NA	NA	NA	NA	NA	9.7	9.71	9.71	9.72	9.72	9.72	9.72	9.72	9.72	9.72	10.8
2505238	PB	Cuité de Mamanguape		-35.2528248925	-6.9141574734	Litoral Norte	Mata Paraibana	6202	6349	108448	57.19	47251	6349	NA	45096	41903	37411	32691	31993	27433	24092	21525	19038	16137	12001	10656	11605	8242	7946	0	0	NA	NA	NA	NA	NA	NA	NA	NA	NA	NA	6.15	6.15	6.15	6.15	6.15	6.15	6.15	6.15
2505279	PB	Curral de Cima		-35.2670572688	-6.7174300292	Litoral Norte	Mata Paraibana	5209	5238	85096	61.21	38093	5238	NA	37090	33052	29348	25385	24888	21690	18659	17165	14805	12653	11643	9546	14904	8858	10175	0	0	NA	NA	NA	NA	NA	NA	NA	NA	NA	NA	NA	NA	NA	NA	NA	12	NA	30
2505303	PB	Curral Velho		-38.2003914462	-7.5380851077	Itaporanga	Sertão Paraibano	2505	2520	222957	11.24	19190	2520	NA	16758	13435	13379	11527	11792	10961	8399	7937	6921	6336	5575	5182	3720	3854	3101	NA	NA	NA	NA	NA	NA	NA	NA	NA	NA	NA	NA	NA	NA	NA	NA	5.8	NA	NA	NA
2505352	PB	Damião		-35.9099425358	-6.6318974073	Curimataú Ocidental	Agreste Paraibano	4900	5296	185685	26.39	32257	5296	NA	30282	25360	23092	20815	19524	19381	15446	13938	12710	9853	8973	6684	5708	5609	5430	0	0	NA	NA	NA	NA	NA	NA	NA	NA	2.91	2.91	2.92	2.92	2.92	2.92	2.92	2.92	2.92	NA
2505402	PB	Desterro		-37.0921693225	-7.2914475304	Serra do Teixeira	Sertão Paraibano	7991	8280	179387	44.55	52457	8280	NA	44650	40403	38677	35682	32535	28961	25238	27981	19657	17276	16258	14638	13079	11987	10464	NA	NA	NA	NA	NA	NA	NA	11	9.2	9.2	9.2	11.67	11.68	11.68	11.68	11.68	11.68	11.88	11.93	11.93
2505501	PB	Vista Serrana		-37.5679145327	-6.7406872724	Sousa	Sertão Paraibano	3512	3777	61362	57.24	25401	3777	NA	23071	20331	18287	16680	14022	12242	10369	9039	7754	7094	6235	5580	4319	3546	3478	NA	NA	NA	NA	NA	NA	NA	NA	NA	NA	NA	NA	1.54	1.54	1.54	1.54	1.54	2.58	2.73	2.73
2505600	PB	Diamante		-38.2650442086	-7.4235834212	Itaporanga	Sertão Paraibano	6616	6570	269111	24.58	45325	6570	NA	41101	36008	32882	29135	28804	25726	21598	21553	17942	16358	14017	12415	10518	8819	8045	NA	NA	NA	NA	NA	NA	NA	NA	NA	6.6	6.39	6.39	6.39	6.39	6.39	6.39	6.39	6.87	7.44	7.82
2505709	PB	Dona Inês		-35.6225406506	-6.6021227352	Curimataú Oriental	Agreste Paraibano	10517	10419	166128	63.29	66729	10419	NA	59258	53716	49050	45466	42322	37179	30868	29054	26136	24056	21307	17849	14630	13160	13381	NA	NA	NA	NA	NA	NA	NA	NA	NA	6.9	6.82	8.73	8.73	8.73	8.73	8.73	8.73	8.73	8.73	NA
2505808	PB	Duas Estradas		-35.4181768048	-6.6881329547	Guarabira	Agreste Paraibano	3638	3606	26262	138.53	32359	3606	NA	30138	26621	23590	20982	20229	18318	15348	13527	12188	11249	10045	8549	7638	6531	6937	NA	NA	NA	NA	NA	NA	NA	NA	NA	6	6.04	6.04	6.04	6.04	6.04	6.04	6.04	6.04	6.04	6.04
2505907	PB	Emas		-37.7145859751	-7.1079922324	Piancó	Sertão Paraibano	3317	3507	240901	13.77	25774	3507	NA	24171	20344	21024	18136	17068	14568	12453	11260	10476	8945	8472	7006	6000	4480	3871	NA	NA	NA	NA	NA	NA	NA	6	5.5	NA	5.48	7.31	7.32	7.32	7.32	7.32	7.32	7.32	7.32	7.32
2506004	PB	Esperança		-35.858593287	-7.020685	Esperança	Agreste Paraibano	31095	33031	161138	189.86	353473	33031	NA	311401	293577	251068	228856	224369	192064	165520	149456	120452	106103	94512	79603	68112	61854	64715	NA	NA	NA	NA	NA	24	24	26	26	26.2	31.41	31.41	31.41	31.41	31.41	31.41	31.41	31.41	32.36	32.36
2506103	PB	Fagundes		-35.7846088758	-7.3630616044	Campina Grande	Agreste Paraibano	11405	11345	189026	60.34	81960	11345	NA	74895	60375	57084	52556	48013	44914	38260	37674	31174	28762	28306	22628	18901	16711	14405	NA	NA	NA	NA	NA	NA	NA	NA	NA	7.1	7.08	7.08	7.08	7.08	7.08	7.08	7.08	7.08	7.23	7.23
2506202	PB	Frei Martinho		-36.4520440619	-6.4045158524	Seridó Oriental Paraibano	Borborema	2933	2988	244317	12	22487	2988	NA	19623	17087	15959	14548	13316	12263	10801	9792	8539	7854	7927	6491	5423	5255	4542	NA	NA	NA	NA	NA	NA	NA	NA	NA	NA	2.85	2.85	2.85	2.85	2.85	2.85	2.85	2.85	2.85	2.85
2506251	PB	Gado Bravo		-35.7906509035	-7.5829411773	Umbuzeiro	Agreste Paraibano	8376	8443	192406	43.53	50712	8443	NA	46492	39515	38547	35178	33305	30099	24570	23422	21174	17441	16183	12845	12068	10420	10333	0	0	NA	NA	NA	NA	NA	NA	NA	NA	4.54	5.73	5.73	5.73	5.73	5.73	5.73	5.73	5.73	NA
2506301	PB	Guarabira		-35.4899649849	-6.852715	Guarabira	Agreste Paraibano	55326	58529	165744	333.8	788890	58529	NA	633402	616472	544150	483904	438271	396284	338609	303864	232718	203322	186969	159840	131255	118092	112549	NA	NA	NA	NA	NA	90	98	111	112.6	113.7	113.5	113.5	113.5	113.5	113.5	113.5	113.5	114.32	123.31	123.61
2506400	PB	Gurinhém		-35.4281860624	-7.1232156684	Itabaiana	Agreste Paraibano	13872	14126	346067	40.08	110103	14126	NA	102948	87332	75321	70172	60580	52371	45426	44667	34084	32688	34109	23041	21509	17307	16501	NA	NA	NA	NA	NA	NA	NA	NA	NA	10	21.7	15.87	15.87	10.04	10.04	10.04	10.04	10.04	10.2	11.06
2506509	PB	Gurjão		-36.4862761218	-7.2462216609	Cariri Oriental	Borborema	3159	3407	340506	9.2	25013	3407	NA	21837	20434	19686	17786	16483	14449	12383	11434	10281	9482	8142	7099	6260	5842	5553	NA	NA	NA	NA	NA	NA	NA	NA	NA	NA	5.71	5.71	5.71	5.71	5.71	5.71	5.71	5.71	5.71	5.71
2506608	PB	Ibiara		-38.4055678575	-7.4978512245	Itaporanga	Sertão Paraibano	6031	5949	244484	24.67	40002	5949	NA	34777	28405	26897	26089	25236	23956	18793	19072	15137	14584	13980	11794	9853	8780	7461	NA	NA	NA	NA	NA	NA	NA	18	17.7	17.8	17.92	17.92	17.93	17.93	17.93	17.93	17.93	18.53	19.34	19.8
2506707	PB	Imaculada		-37.5100748564	-7.3885372613	Serra do Teixeira	Sertão Paraibano	11352	11792	316984	35.81	65735	11792	NA	58807	53376	49502	44247	40552	37130	30099	29963	25569	21325	19933	16859	14790	15619	11148	NA	NA	NA	NA	NA	NA	NA	NA	NA	5	4.08	6.01	6.02	6.02	6.02	6.02	6.02	6.02	6.02	6.62
2506806	PB	Ingá		-35.6176892168	-7.2950269135	Itabaiana	Agreste Paraibano	18180	18105	267.63	63.13	128866	18105	NA	115034	105238	95541	89373	80268	71509	60379	54877	48246	44262	39005	29817	28653	25668	23182	NA	NA	NA	NA	NA	NA	NA	NA	NA	13	16.03	20.35	18.73	18.73	18.73	18.73	18.73	18.73	18.73	18.73
2506905	PB	Itabaiana		-35.3375333859	-7.3309315	Itabaiana	Agreste Paraibano	24481	24519	218915	111.86	228976	24519	NA	198345	171714	152324	132521	131432	111488	96213	85728	73634	68946	65413	55890	52650	47298	41554	NA	25	25.4	25	NA	25	25	25	25.5	25.6	25.59	25.59	25.6	25.6	25.6	25.6	25.6	31.8	33.95	38.15
2507002	PB	Itaporanga		-38.1525731067	-7.3039804631	Itaporanga	Sertão Paraibano	23192	24674	468059	49.55	223156	24674	NA	194583	178628	158549	139308	124655	108685	89475	81546	66931	67777	63840	56029	42306	36974	34389	NA	NA	NA	NA	NA	18	18	20	19.7	19.7	19.71	19.71	19.72	19.72	19.72	19.72	19.72	20.14	20.47	20.47
2507101	PB	Itapororoca		-35.2462957146	-6.829920163	Litoral Norte	Mata Paraibana	16997	18527	146067	116.36	133201	18527	NA	122916	113244	102146	89743	75086	66716	56068	51825	45548	39891	37294	29271	51301	27075	29628	NA	NA	NA	NA	NA	NA	NA	NA	NA	NA	NA	NA	NA	NA	NA	NA	NA	15	19	25
2507200	PB	Itatuba		-35.62816125	-7.374957755	Itabaiana	Agreste Paraibano	10201	10809	244222	41.77	84753	10809	NA	75844	65368	59609	52714	55090	48196	35648	30792	25629	23192	22663	17629	16145	13434	12639	NA	NA	NA	NA	NA	NA	NA	NA	8.6	8.6	8.59	8.59	8.6	8.6	8.6	8.6	8.6	8.6	8.6	8.6
2507309	PB	Jacaraú		-35.2942824484	-6.6129685867	Litoral Norte	Mata Paraibana	13942	14348	253033	55.1	102624	14348	NA	95730	76710	77541	68711	63455	55360	49036	48525	41742	36629	31971	25959	24840	19727	18747	NA	NA	NA	NA	NA	NA	8	8	9.4	9.4	9.35	9.35	9.36	9.36	9.36	9.36	9.36	9.36	12.61	12.61
2507408	PB	Jericó		-37.8086413774	-6.5561949909	Catolé do Rocha	Sertão Paraibano	7538	7730	179311	42.04	53556	7730	NA	46798	44482	40111	36982	34130	29166	24366	22104	18620	17992	16313	13291	11177	10454	9277	NA	NA	NA	NA	NA	NA	NA	10	9.6	9.8	10.76	11.96	11.97	11.97	11.97	11.97	11.97	12.37	12.47	12.87
2507507	PB	João Pessoa	True	-34.8733848135	-7.14938202	João Pessoa	Mata Paraibana	723515	801718	211475	3421.28	17462539	801718	NA	15002609	14012192	11915435	10843958	9631970	8516417	7299224	6559902	5392504	4879743	4622301	4152310	3297725	2837652	2583033	NA	872.6	902.7	903	907	925	947	969	977	983.1	981.47	993.34	993.34	999.18	999.18	999.18	999.18	1004.1	1006.94	1008.99
2507606	PB	Juarez Távora		-35.5911781067	-7.1663446273	Itabaiana	Agreste Paraibano	7459	7901	70841	105.29	50257	7901	NA	44646	37295	34041	30034	27874	26471	22394	19053	18285	16143	14535	12019	12735	10957	9415	NA	NA	NA	NA	NA	NA	NA	NA	NA	9.9	9.86	12.47	12.48	12.48	12.48	12.48	12.48	12.48	12.48	12.48
2507705	PB	Juazeirinho		-36.5707010055	-7.0653683106	Seridó Oriental Paraibano	Borborema	16776	18061	467526	35.88	125399	18061	NA	106043	94931	87347	83282	73969	65695	55734	51652	42123	35897	33113	29715	22253	18338	16735	NA	NA	NA	NA	NA	NA	NA	9	8.6	8.7	8.7	8.7	8.7	8.7	8.7	8.7	8.7	8.7	10.01	11.26
2507804	PB	Junco do Seridó		-36.7164412261	-6.9933376489	Seridó Ocidental Paraibano	Borborema	6643	7111	170.42	38.98	54945	7111	NA	46646	42172	36433	33931	29347	26494	24340	21696	19430	17666	13850	12931	10086	7970	7112	NA	NA	NA	NA	NA	NA	NA	NA	NA	NA	NA	NA	NA	NA	NA	NA	NA	NA	NA	NA
2507903	PB	Juripiranga		-35.2394540486	-7.3702907732	Sapé	Mata Paraibana	10237	10721	78557	129.84	84248	10721	NA	76287	66959	62177	52433	51754	40688	36304	33099	31599	34362	28983	19648	16506	13708	12726	NA	NA	NA	NA	NA	NA	NA	26	26	26	25.99	25.99	25.99	25.99	25.99	25.99	25.99	26.44	26.44	26.58
2508000	PB	Juru		-37.819264489	-7.5343071384	Serra do Teixeira	Sertão Paraibano	9826	9880	403269	24.37	59364	9880	NA	54129	45520	45900	40727	41131	36767	31108	31471	26779	21210	26142	18818	12487	11874	10756	NA	NA	NA	NA	NA	NA	NA	NA	NA	10.8	10.76	10.76	10.77	10.77	10.77	10.77	10.77	10.77	10.77	10.77
2508109	PB	Lagoa		-37.9150900701	-6.5942086133	Catolé do Rocha	Sertão Paraibano	4681	4676	177902	26.31	29505	4676	NA	26305	24351	22728	20119	24171	16947	14477	11881	10527	9551	8303	7945	6833	6413	6851	NA	NA	NA	NA	NA	NA	NA	NA	NA	NA	6.99	6.99	7	7	7	7	7	7.22	7.45	7.8
2508208	PB	Lagoa de Dentro		-35.3770436482	-6.6705990497	Guarabira	Agreste Paraibano	7370	7645	84508	87.21	56461	7645	NA	50628	44957	39675	36015	31591	29109	24885	22725	19988	18022	16352	13365	14666	10952	10718	NA	NA	NA	NA	NA	NA	NA	NA	NA	5.3	5.73	5.73	5.73	5.73	5.73	5.73	5.73	5.73	5.73	5.73
2508307	PB	Lagoa Seca		-35.8514401351	-7.1584124886	Campina Grande	Agreste Paraibano	25900	27398	107603	240.73	211718	27398	NA	199181	182447	148283	137899	126234	106248	89573	84323	72395	68673	65902	50851	43472	35908	33594	NA	NA	NA	NA	NA	NA	NA	8	7.6	9.5	10.69	10.69	10.69	10.69	10.69	10.69	10.69	10.69	12.3	14.3
2508406	PB	Lastro		-38.1792184928	-6.5165306258	Sousa	Sertão Paraibano	2841	2745	102669	27.67	19569	2745	NA	18525	17723	15813	14766	13365	12453	10074	9259	8610	6897	6678	6066	4850	4274	3879	NA	NA	NA	NA	NA	NA	NA	NA	NA	NA	9.78	11.02	11.03	11.03	11.03	11.03	11.03	11.12	12.06	12.06
2508505	PB	Livramento		-36.948629304	-7.3790028228	Cariri Ocidental	Borborema	7164	7371	270753	27.53	44625	7371	NA	38878	34668	32447	29450	27843	24290	20865	19463	16753	15004	14150	11729	11572	9888	8715	NA	NA	NA	NA	NA	NA	NA	NA	NA	NA	14.25	15.87	15.87	15.87	15.87	15.87	15.87	15.87	15.87	15.92
2508554	PB	Logradouro		-35.4432993556	-6.6153714223	Guarabira	Agreste Paraibano	3942	4299	37996	103.75	27605	4299	NA	26344	20647	19277	17231	15940	14305	13563	11492	10015	10169	8941	7631	7893	5780	6133	0	0	NA	NA	NA	NA	NA	NA	NA	NA	2.5	2.5	2.5	2.5	2.5	2.5	2.5	2.5	2.5	2.83
2508604	PB	Lucena		-34.8746090974	-6.8988493384	João Pessoa	Mata Paraibana	11730	12965	88549	131.88	191241	12965	NA	133910	110944	93442	75428	68460	58139	54289	52026	45422	40705	39361	29826	25995	22174	23915	NA	NA	NA	NA	NA	NA	NA	NA	NA	15.8	15.7	18.82	18.82	18.82	18.82	18.82	18.82	19.11	19.41	19.61
2508703	PB	Mãe d'Água		-37.428160995	-7.2570490927	Patos	Sertão Paraibano	4019	4017	243754	16.49	25702	4017	NA	23559	21307	19496	17733	16507	14855	12665	11217	9432	8400	8038	7320	5384	4828	4731	NA	NA	NA	NA	NA	NA	NA	NA	NA	NA	NA	NA	NA	NA	18	18	18	18.2	18.2	18.2
2508802	PB	Malta		-37.5177757104	-6.9071851235	Sousa	Sertão Paraibano	5613	5668	156242	35.93	39578	5668	NA	35626	31184	28427	25476	24293	22195	18304	16713	13447	12881	10797	9587	7582	7632	6709	NA	NA	NA	NA	NA	NA	NA	NA	NA	17	17.02	18.88	18.89	18.89	18.89	18.89	18.89	18.89	18.89	18.89
2508901	PB	Mamanguape		-35.1238932021	-6.8337151469	Litoral Norte	Mata Paraibana	42303	44694	340482	124.23	479061	44694	NA	418411	428006	339264	305037	288573	250489	210309	187495	147545	137854	132816	118185	98841	82068	72563	NA	NA	NA	NA	NA	NA	48	48	48	48.1	48.07	48.07	48.08	48.08	48.08	48.08	48.08	49.63	56.39	56.39
[truncated: 4,213 more rows]
[truncated: 23 more columns]
